# Supplementary material for: 1-[(4-tert-Butyl­phen­yl)sulfon­yl]-1H-benzimidazole
Source: Acta Crystallogr Sect E Struct Rep Online. 2011 Feb 26;67(Pt 3):o709. doi: 10.1107/S1600536811005551 (PMC3051969; doi:10.1107/S1600536811005551)
Supplement: Supplementary file 1 [file e-67-0o709-sup1.cif]

##############################################################################
###                                                                        ###
###        Electronic paper (Acta Crystallographica Section E)             ###
###                                                                        ###
##############################################################################
#                                                                            #
# This CIF contains the data in a paper accepted for publication in Acta     #
# Crystallographica Section E. It conforms to the requirements of Notes      #
# for Authors for Section E, and has been peer reviewed under the auspices   #
# of the IUCr Commission on Journals.                                        #
#                                                                            #
# Full details of the Crystallographic Information File format               #
# are given in the paper "The Crystallographic Information File (CIF):       #
# a New Standard Archive File for Crystallography" by S. R. Hall, F. H.      #
# Allen and I. D. Brown [Acta Cryst. (1991), A47, 655-685].                  #
#                                                                            #
# The current version of the core CIF dictionary is obtainable from          #
# ftp://ftp.iucr.org/pub/cif_core.dic. The current version number is 2.4.    #
#                                                                            #
# Software is freely available for graphical display of the structure(s) in  #
# this CIF.  For information consult the CIF home page http://www.iucr.org/  #
# cif/home.html                                                              #
#                                                                            #
# This file may be used for bona fide research purposes within the           #
# scientific community so long as proper attribution is given to the journal # 
# article from which it was obtained.                                        #
#                                                                            #
##############################################################################
                                             
data_I
_audit_creation_method     SHELXL-97
_chemical_name_systematic
;
1-[(4-<i>tert</i>-Butylphenyl)sulfonyl]-1<i>H</i>-benzimidazole
;
_chemical_name_common     ?
_chemical_formula_moiety     'C17 H18 N2 O2 S'
_chemical_formula_sum     'C17 H18 N2 O2 S'
_chemical_formula_iupac     'C17 H18 N2 O2 S'
_chemical_formula_weight     314.39
_chemical_melting_point     395.0(10)
_symmetry_cell_setting     monoclinic
_symmetry_space_group_name_H-M     'P 21/n'
_symmetry_space_group_name_Hall     '-P 2yn'
loop_
    _symmetry_equiv_pos_as_xyz
    'x, y, z'
    '-x+1/2, y+1/2, -z+1/2'
    '-x, -y, -z'
    'x-1/2, -y-1/2, z-1/2'
_cell_length_a     12.142(2)
_cell_length_b     8.8940(18)
_cell_length_c     15.324(3)
_cell_angle_alpha     90.00
_cell_angle_beta     96.78(3)
_cell_angle_gamma     90.00
_cell_volume     1643.3(6)
_cell_formula_units_Z     4
_cell_measurement_reflns_used     14
_cell_measurement_theta_min     10
_cell_measurement_theta_max     20
_cell_measurement_temperature     302(2)
_exptl_crystal_description     prism
_exptl_crystal_colour     colourless
_exptl_crystal_size_max     0.60
_exptl_crystal_size_mid     0.25
_exptl_crystal_size_min     0.22
_exptl_crystal_density_diffrn     1.271
_exptl_crystal_density_meas     ?
_exptl_crystal_density_method     'not measured'
_exptl_crystal_F_000     664
_exptl_absorpt_coefficient_mu     1.817
_exptl_absorpt_correction_type     psi-scan
_exptl_absorpt_process_details
;
(North <i>et al.</i>, 1968)
;
_exptl_absorpt_correction_T_min     0.6093
_exptl_absorpt_correction_T_max     0.6704
_exptl_special_details
;
;
_diffrn_ambient_temperature     302(2)
_diffrn_radiation_type     CuK\a
_diffrn_radiation_wavelength     1.54184
_diffrn_radiation_source     'fine-focus sealed tube'
_diffrn_radiation_monochromator     graphite
_diffrn_measurement_device_type     'Stoe Stadi-4 four-circle'
_diffrn_measurement_device     'Stoe STADI4 4-circle-diffractometer D092'
_diffrn_measurement_method
;
Scan width (omega) = 1.56 - 1.80, scan ratio 2theta:omega = 1.00
I(Net) and sigma(I) calculated according to Blessing (1987)
;
_diffrn_detector_area_resol_mean     ?
_diffrn_reflns_number     2727
_diffrn_reflns_av_R_equivalents     0.0436
_diffrn_reflns_av_sigmaI/netI     0.0291
_diffrn_reflns_theta_min     4.40
_diffrn_reflns_theta_max     60.03
_diffrn_reflns_theta_full     60.03
_diffrn_measured_fraction_theta_max     0.998
_diffrn_measured_fraction_theta_full     0.998
_diffrn_reflns_limit_h_min     -13
_diffrn_reflns_limit_h_max     13
_diffrn_reflns_limit_k_min     0
_diffrn_reflns_limit_k_max     9
_diffrn_reflns_limit_l_min     0
_diffrn_reflns_limit_l_max     17
_diffrn_standards_number     3
_diffrn_standards_interval_count     ?
_diffrn_standards_interval_time     60
_diffrn_standards_decay_%     5.2
_refine_special_details
;
Refinement of <i>F</i>^2^ against ALL reflections. The weighted <i>R</i>-factor
<i>wR</i> and goodness of fit <i>S</i> are based on <i>F</i>^2^, conventional
<i>R</i>-factors <i>R</i> are based on <i>F</i>, with <i>F</i> set to zero for
negative <i>F</i>^2^. The threshold expression of <i>F</i>^2^ >
\s(<i>F</i>^2^) is used only for calculating <i>R</i>-factors(gt) <i>etc</i>.
and is not relevant to the choice of reflections for refinement.
<i>R</i>-factors based on <i>F</i>^2^ are statistically about twice as large
as those based on <i>F</i>, and <i>R</i>- factors based on ALL data will be
even larger.
;
_reflns_number_total     2429
_reflns_number_gt     1813
_reflns_threshold_expression     I>2\s(I)
_refine_ls_structure_factor_coef     Fsqd
_refine_ls_matrix_type     full
_refine_ls_R_factor_all     0.0844
_refine_ls_R_factor_gt     0.0583
_refine_ls_wR_factor_gt     0.1292
_refine_ls_wR_factor_ref     0.1496
_refine_ls_goodness_of_fit_ref     1.122
_refine_ls_restrained_S_all     1.122
_refine_ls_number_reflns     2429
_refine_ls_number_parameters     234
_refine_ls_number_restraints     0
_refine_ls_hydrogen_treatment     constr
_refine_ls_weighting_scheme     calc
_refine_ls_weighting_details
         'calc w=1/[\s^2^(Fo^2^)+(0.0478P)^2^+1.1618P] where P=(Fo^2^+2Fc^2^)/3'
_atom_sites_solution_hydrogens     geom
_atom_sites_solution_primary     direct
_atom_sites_solution_secondary     difmap
_refine_ls_shift/su_max     0.000
_refine_ls_shift/su_mean     0.000
_refine_diff_density_max     0.146
_refine_diff_density_min     -0.270
_refine_ls_extinction_method     'SHELXL97 (Sheldrick, 2008)'
_refine_ls_extinction_coef     0.0054(4)
_refine_ls_extinction_expression
                                  'Fc^*^=kFc[1+0.001xFc^2^\l^3^/sin(2\q)]^-1/4^'
loop_
    _atom_type_symbol
    _atom_type_description
    _atom_type_scat_dispersion_real
    _atom_type_scat_dispersion_imag
    _atom_type_scat_source
    'C' 'C' 0.0181 0.0091
                         'International Tables Vol C Tables 4.2.6.8 and 6.1.1.4'
    'H' 'H' 0.0000 0.0000
                         'International Tables Vol C Tables 4.2.6.8 and 6.1.1.4'
    'N' 'N' 0.0311 0.0180
                         'International Tables Vol C Tables 4.2.6.8 and 6.1.1.4'
    'O' 'O' 0.0492 0.0322
                         'International Tables Vol C Tables 4.2.6.8 and 6.1.1.4'
    'S' 'S' 0.3331 0.5567
                         'International Tables Vol C Tables 4.2.6.8 and 6.1.1.4'
_computing_data_collection     'STADI4 (Stoe & Cie, 1997)'
_computing_cell_refinement     'STADI4 (Stoe & Cie, 1997)'
_computing_data_reduction     'X-RED  (Stoe & Cie, 1997)'
_computing_structure_solution     'SHELXS97 (Sheldrick, 2008)'
_computing_structure_refinement     'SHELXL97 (Sheldrick, 2008)'
_computing_molecular_graphics     'XP (Bruker, 1998)'
_computing_publication_material     'publCIF (Westrip, 2010)'
loop_
    _atom_site_type_symbol
    _atom_site_label
    _atom_site_fract_x
    _atom_site_fract_y
    _atom_site_fract_z
    _atom_site_U_iso_or_equiv
    _atom_site_adp_type
    _atom_site_calc_flag
    _atom_site_refinement_flags
    _atom_site_occupancy
    _atom_site_disorder_assembly
    _atom_site_disorder_group
    S S1 0.15656(9) 0.56256(13) 0.30146(7) 0.0817(4) Uani d . 1 . .
    O O1 0.2287(3) 0.6147(4) 0.24143(18) 0.1059(11) Uani d . 1 . .
    O O2 0.0939(3) 0.4275(3) 0.2866(2) 0.1116(11) Uani d . 1 . .
    N N1 0.2366(2) 0.5318(4) 0.39620(19) 0.0695(8) Uani d . 1 . .
    N N3 0.2705(3) 0.4528(4) 0.5352(3) 0.0882(11) Uani d . 1 . .
    C C2 0.2092(4) 0.4382(5) 0.4623(3) 0.0855(12) Uani d . 1 . .
    H H2B 0.1509 0.3700 0.4542 0.103 Uiso calc R 1 . .
    C C3A 0.3453(3) 0.5650(4) 0.5199(3) 0.0678(10) Uani d . 1 . .
    C C4 0.4313(4) 0.6232(5) 0.5767(3) 0.0857(12) Uani d . 1 . .
    H H4A 0.4460 0.5875 0.6340 0.103 Uiso calc R 1 . .
    C C5 0.4939(4) 0.7339(6) 0.5467(4) 0.0924(13) Uani d . 1 . .
    H H5A 0.5514 0.7757 0.5845 0.111 Uiso calc R 1 . .
    C C6 0.4741(4) 0.7862(5) 0.4611(4) 0.0907(13) Uani d . 1 . .
    H H6A 0.5189 0.8618 0.4425 0.109 Uiso calc R 1 . .
    C C7 0.3901(3) 0.7286(4) 0.4032(3) 0.0764(11) Uani d . 1 . .
    H H7A 0.3773 0.7625 0.3455 0.092 Uiso calc R 1 . .
    C C7A 0.3259(3) 0.6188(4) 0.4344(2) 0.0621(9) Uani d . 1 . .
    C C8 0.0676(3) 0.7078(4) 0.3232(2) 0.0593(9) Uani d . 1 . .
    C C9 -0.0313(3) 0.6758(4) 0.3528(2) 0.0639(9) Uani d . 1 . .
    H H9A -0.0507 0.5766 0.3627 0.077 Uiso calc R 1 . .
    C C10 -0.1020(3) 0.7904(4) 0.3678(2) 0.0635(9) Uani d . 1 . .
    H H10A -0.1696 0.7674 0.3875 0.076 Uiso calc R 1 . .
    C C11 -0.0760(3) 0.9392(4) 0.3545(2) 0.0542(8) Uani d . 1 A .
    C C12 0.0251(3) 0.9681(4) 0.3244(2) 0.0673(10) Uani d . 1 . .
    H H12A 0.0450 1.0670 0.3146 0.081 Uiso calc R 1 . .
    C C13 0.0966(3) 0.8541(4) 0.3086(2) 0.0672(10) Uani d . 1 . .
    H H13A 0.1640 0.8759 0.2883 0.081 Uiso calc R 1 . .
    C C14 -0.1562(3) 1.0652(5) 0.3703(3) 0.0709(10) Uani d . 1 . .
    C C15 -0.2610(16) 1.044(3) 0.3059(11) 0.131(7) Uani d P 0.51(2) A 1
    H H15A -0.3100 1.1275 0.3104 0.197 Uiso calc PR 0.51(2) A 1
    H H15B -0.2974 0.9526 0.3196 0.197 Uiso calc PR 0.51(2) A 1
    H H15C -0.2413 1.0382 0.2471 0.197 Uiso calc PR 0.51(2) A 1
    C C16 -0.113(2) 1.2215(18) 0.361(3) 0.234(18) Uani d P 0.51(2) A 1
    H H16A -0.0440 1.2326 0.3985 0.351 Uiso calc PR 0.51(2) A 1
    H H16B -0.1658 1.2926 0.3788 0.351 Uiso calc PR 0.51(2) A 1
    H H16C -0.1015 1.2394 0.3015 0.351 Uiso calc PR 0.51(2) A 1
    C C17 -0.1958(18) 1.047(2) 0.4597(8) 0.142(10) Uani d P 0.51(2) A 1
    H H17A -0.1330 1.0447 0.5041 0.214 Uiso calc PR 0.51(2) A 1
    H H17B -0.2367 0.9549 0.4613 0.214 Uiso calc PR 0.51(2) A 1
    H H17C -0.2428 1.1302 0.4706 0.214 Uiso calc PR 0.51(2) A 1
    C C15A -0.0948(12) 1.1855(16) 0.4249(10) 0.093(5) Uani d P 0.49(2) A 2
    H H15D -0.1469 1.2544 0.4454 0.140 Uiso calc PR 0.49(2) A 2
    H H15E -0.0470 1.2386 0.3899 0.140 Uiso calc PR 0.49(2) A 2
    H H15F -0.0511 1.1403 0.4743 0.140 Uiso calc PR 0.49(2) A 2
    C C16A -0.248(2) 1.013(2) 0.415(3) 0.233(19) Uani d P 0.49(2) A 2
    H H16D -0.2963 1.0962 0.4239 0.350 Uiso calc PR 0.49(2) A 2
    H H16E -0.2204 0.9706 0.4708 0.350 Uiso calc PR 0.49(2) A 2
    H H16F -0.2894 0.9380 0.3797 0.350 Uiso calc PR 0.49(2) A 2
    C C17A -0.192(3) 1.141(3) 0.2816(11) 0.150(10) Uani d P 0.49(2) A 2
    H H17D -0.2465 1.2174 0.2891 0.226 Uiso calc PR 0.49(2) A 2
    H H17E -0.2240 1.0676 0.2403 0.226 Uiso calc PR 0.49(2) A 2
    H H17F -0.1290 1.1865 0.2600 0.226 Uiso calc PR 0.49(2) A 2
loop_
    _atom_site_aniso_label
    _atom_site_aniso_U_11
    _atom_site_aniso_U_22
    _atom_site_aniso_U_33
    _atom_site_aniso_U_12
    _atom_site_aniso_U_13
    _atom_site_aniso_U_23
    S1 0.0854(7) 0.0894(8) 0.0698(6) 0.0210(6) 0.0072(5) -0.0219(6)
    O1 0.112(2) 0.145(3) 0.0660(17) 0.044(2) 0.0306(16) -0.0054(18)
    O2 0.116(2) 0.087(2) 0.126(3) 0.0087(19) -0.012(2) -0.0552(19)
    N1 0.0673(19) 0.069(2) 0.0716(19) 0.0118(16) 0.0044(16) 0.0041(16)
    N3 0.083(2) 0.086(3) 0.096(3) 0.001(2) 0.014(2) 0.026(2)
    C2 0.080(3) 0.067(3) 0.112(4) 0.000(2) 0.020(3) 0.016(3)
    C3A 0.061(2) 0.068(2) 0.075(2) 0.0119(19) 0.0132(19) 0.008(2)
    C4 0.082(3) 0.095(3) 0.079(3) 0.012(3) 0.007(2) 0.006(2)
    C5 0.071(3) 0.094(3) 0.111(4) 0.004(3) 0.003(3) -0.015(3)
    C6 0.073(3) 0.075(3) 0.128(4) -0.003(2) 0.023(3) 0.006(3)
    C7 0.075(3) 0.070(3) 0.087(3) 0.012(2) 0.024(2) 0.019(2)
    C7A 0.059(2) 0.059(2) 0.070(2) 0.0141(18) 0.0141(17) 0.0043(18)
    C8 0.057(2) 0.070(2) 0.0502(19) 0.0035(18) 0.0041(15) -0.0080(17)
    C9 0.060(2) 0.058(2) 0.071(2) -0.0046(18) 0.0000(18) -0.0060(18)
    C10 0.050(2) 0.071(2) 0.069(2) -0.0058(18) 0.0079(16) -0.0093(19)
    C11 0.0482(18) 0.062(2) 0.0502(18) -0.0012(16) -0.0024(14) -0.0048(16)
    C12 0.067(2) 0.059(2) 0.076(2) -0.0038(19) 0.0100(19) 0.0078(19)
    C13 0.058(2) 0.081(3) 0.065(2) -0.002(2) 0.0149(17) 0.005(2)
    C14 0.063(2) 0.074(3) 0.074(2) 0.011(2) 0.0002(18) -0.006(2)
    C15 0.100(10) 0.177(19) 0.106(11) 0.076(11) -0.037(8) -0.032(11)
    C16 0.17(2) 0.069(9) 0.49(6) 0.027(10) 0.14(3) 0.05(2)
    C17 0.20(2) 0.153(18) 0.071(8) 0.102(16) 0.023(8) -0.007(8)
    C15A 0.095(7) 0.057(8) 0.122(9) 0.014(7) -0.010(7) -0.037(7)
    C16A 0.157(18) 0.104(11) 0.48(5) -0.015(13) 0.23(3) -0.07(2)
    C17A 0.18(2) 0.153(18) 0.105(10) 0.096(16) -0.050(13) -0.022(11)
_geom_special_details
;
All e.s.d.'s (except the e.s.d. in the dihedral angle between two l.s. planes)
are estimated using the full covariance matrix. The cell e.s.d.'s are taken
into account individually in the estimation of e.s.d.'s in distances, angles
and torsion angles; correlations between e.s.d.'s in cell parameters are only
used when they are defined by crystal symmetry. An approximate (isotropic)
treatment of cell e.s.d.'s is used for estimating e.s.d.'s involving l.s.
planes.
;
loop_
    _geom_bond_atom_site_label_1
    _geom_bond_atom_site_label_2
    _geom_bond_site_symmetry_2
    _geom_bond_distance
    _geom_bond_publ_flag
    S1 O1 . 1.421(3) ?
    S1 O2 . 1.426(3) ?
    S1 N1 . 1.671(3) ?
    S1 C8 . 1.742(3) ?
    N1 C2 . 1.381(5) ?
    N1 C7A . 1.402(5) ?
    N3 C2 . 1.274(5) ?
    N3 C3A . 1.387(5) ?
    C2 H2B . 0.9300 ?
    C3A C4 . 1.379(5) ?
    C3A C7A . 1.389(5) ?
    C4 C5 . 1.357(6) ?
    C4 H4A . 0.9300 ?
    C5 C6 . 1.386(6) ?
    C5 H5A . 0.9300 ?
    C6 C7 . 1.369(6) ?
    C6 H6A . 0.9300 ?
    C7 C7A . 1.371(5) ?
    C7 H7A . 0.9300 ?
    C8 C9 . 1.363(5) ?
    C8 C13 . 1.373(5) ?
    C9 C10 . 1.369(5) ?
    C9 H9A . 0.9300 ?
    C10 C11 . 1.381(5) ?
    C10 H10A . 0.9300 ?
    C11 C12 . 1.385(5) ?
    C11 C14 . 1.523(5) ?
    C12 C13 . 1.375(5) ?
    C12 H12A . 0.9300 ?
    C13 H13A . 0.9300 ?
    C14 C16A . 1.455(17) ?
    C14 C16 . 1.498(17) ?
    C14 C15A . 1.501(12) ?
    C14 C17 . 1.513(15) ?
    C14 C15 . 1.527(15) ?
    C14 C17A . 1.535(18) ?
    C15 H15A . 0.9600 ?
    C15 H15B . 0.9600 ?
    C15 H15C . 0.9600 ?
    C16 H16A . 0.9600 ?
    C16 H16B . 0.9600 ?
    C16 H16C . 0.9600 ?
    C17 H17A . 0.9600 ?
    C17 H17B . 0.9600 ?
    C17 H17C . 0.9600 ?
    C15A H15D . 0.9600 ?
    C15A H15E . 0.9600 ?
    C15A H15F . 0.9600 ?
    C16A H16D . 0.9600 ?
    C16A H16E . 0.9600 ?
    C16A H16F . 0.9600 ?
    C17A H17D . 0.9600 ?
    C17A H17E . 0.9600 ?
    C17A H17F . 0.9600 ?
loop_
    _geom_angle_atom_site_label_1
    _geom_angle_atom_site_label_2
    _geom_angle_atom_site_label_3
    _geom_angle_site_symmetry_1
    _geom_angle_site_symmetry_3
    _geom_angle
    _geom_angle_publ_flag
    O1 S1 O2 . . 122.0(2) ?
    O1 S1 N1 . . 106.03(18) ?
    O2 S1 N1 . . 104.21(19) ?
    O1 S1 C8 . . 109.00(19) ?
    O2 S1 C8 . . 108.89(18) ?
    N1 S1 C8 . . 105.39(15) ?
    C2 N1 C7A . . 105.5(3) ?
    C2 N1 S1 . . 124.7(3) ?
    C7A N1 S1 . . 127.9(3) ?
    C2 N3 C3A . . 104.6(4) ?
    N3 C2 N1 . . 114.5(4) ?
    N3 C2 H2B . . 122.7 ?
    N1 C2 H2B . . 122.7 ?
    C4 C3A N3 . . 128.7(4) ?
    C4 C3A C7A . . 119.9(4) ?
    N3 C3A C7A . . 111.4(4) ?
    C5 C4 C3A . . 118.1(4) ?
    C5 C4 H4A . . 120.9 ?
    C3A C4 H4A . . 120.9 ?
    C4 C5 C6 . . 121.5(4) ?
    C4 C5 H5A . . 119.2 ?
    C6 C5 H5A . . 119.2 ?
    C7 C6 C5 . . 121.4(4) ?
    C7 C6 H6A . . 119.3 ?
    C5 C6 H6A . . 119.3 ?
    C6 C7 C7A . . 116.8(4) ?
    C6 C7 H7A . . 121.6 ?
    C7A C7 H7A . . 121.6 ?
    C7 C7A C3A . . 122.3(4) ?
    C7 C7A N1 . . 133.7(4) ?
    C3A C7A N1 . . 104.0(3) ?
    C9 C8 C13 . . 120.4(3) ?
    C9 C8 S1 . . 120.0(3) ?
    C13 C8 S1 . . 119.7(3) ?
    C8 C9 C10 . . 119.6(3) ?
    C8 C9 H9A . . 120.2 ?
    C10 C9 H9A . . 120.2 ?
    C9 C10 C11 . . 122.0(3) ?
    C9 C10 H10A . . 119.0 ?
    C11 C10 H10A . . 119.0 ?
    C10 C11 C12 . . 117.0(3) ?
    C10 C11 C14 . . 121.3(3) ?
    C12 C11 C14 . . 121.7(3) ?
    C13 C12 C11 . . 121.7(3) ?
    C13 C12 H12A . . 119.2 ?
    C11 C12 H12A . . 119.2 ?
    C8 C13 C12 . . 119.4(3) ?
    C8 C13 H13A . . 120.3 ?
    C12 C13 H13A . . 120.3 ?
    C16A C14 C15A . . 109.0(13) ?
    C16 C14 C17 . . 109.4(14) ?
    C16A C14 C11 . . 112.5(8) ?
    C16 C14 C11 . . 115.5(8) ?
    C15A C14 C11 . . 109.1(6) ?
    C17 C14 C11 . . 110.1(7) ?
    C16 C14 C15 . . 109.3(12) ?
    C17 C14 C15 . . 104.1(10) ?
    C11 C14 C15 . . 107.8(7) ?
    C16A C14 C17A . . 113.7(12) ?
    C15A C14 C17A . . 104.5(10) ?
    C11 C14 C17A . . 107.7(7) ?
    C14 C15 H15A . . 109.5 ?
    C14 C15 H15B . . 109.5 ?
    C14 C15 H15C . . 109.5 ?
    C14 C16 H16A . . 109.5 ?
    C14 C16 H16B . . 109.5 ?
    C14 C16 H16C . . 109.5 ?
    C14 C17 H17A . . 109.5 ?
    C14 C17 H17B . . 109.5 ?
    C14 C17 H17C . . 109.5 ?
    C14 C15A H15D . . 109.5 ?
    C14 C15A H15E . . 109.5 ?
    H15D C15A H15E . . 109.5 ?
    C14 C15A H15F . . 109.5 ?
    H15D C15A H15F . . 109.5 ?
    H15E C15A H15F . . 109.5 ?
    C14 C16A H16D . . 109.5 ?
    C14 C16A H16E . . 109.5 ?
    H16D C16A H16E . . 109.5 ?
    C14 C16A H16F . . 109.5 ?
    H16D C16A H16F . . 109.5 ?
    H16E C16A H16F . . 109.5 ?
    C14 C17A H17D . . 109.5 ?
    C14 C17A H17E . . 109.5 ?
    H17D C17A H17E . . 109.5 ?
    C14 C17A H17F . . 109.5 ?
    H17D C17A H17F . . 109.5 ?
    H17E C17A H17F . . 109.5 ?
loop_
    _geom_torsion_atom_site_label_1
    _geom_torsion_atom_site_label_2
    _geom_torsion_atom_site_label_3
    _geom_torsion_atom_site_label_4
    _geom_torsion_site_symmetry_1
    _geom_torsion_site_symmetry_2
    _geom_torsion_site_symmetry_3
    _geom_torsion_site_symmetry_4
    _geom_torsion
    _geom_torsion_publ_flag
    O1 S1 N1 C2 . . . . -158.3(3) ?
    O2 S1 N1 C2 . . . . -28.4(4) ?
    C8 S1 N1 C2 . . . . 86.2(3) ?
    O1 S1 N1 C7A . . . . 39.6(4) ?
    O2 S1 N1 C7A . . . . 169.5(3) ?
    C8 S1 N1 C7A . . . . -75.9(3) ?
    C3A N3 C2 N1 . . . . 0.6(5) ?
    C7A N1 C2 N3 . . . . -1.4(5) ?
    S1 N1 C2 N3 . . . . -166.9(3) ?
    C2 N3 C3A C4 . . . . -178.8(4) ?
    C2 N3 C3A C7A . . . . 0.5(5) ?
    N3 C3A C4 C5 . . . . -179.9(4) ?
    C7A C3A C4 C5 . . . . 0.8(6) ?
    C3A C4 C5 C6 . . . . -1.2(7) ?
    C4 C5 C6 C7 . . . . 0.3(7) ?
    C5 C6 C7 C7A . . . . 0.9(6) ?
    C6 C7 C7A C3A . . . . -1.2(5) ?
    C6 C7 C7A N1 . . . . -178.1(4) ?
    C4 C3A C7A C7 . . . . 0.4(6) ?
    N3 C3A C7A C7 . . . . -179.0(3) ?
    C4 C3A C7A N1 . . . . 178.0(3) ?
    N3 C3A C7A N1 . . . . -1.3(4) ?
    C2 N1 C7A C7 . . . . 178.8(4) ?
    S1 N1 C7A C7 . . . . -16.3(6) ?
    C2 N1 C7A C3A . . . . 1.6(4) ?
    S1 N1 C7A C3A . . . . 166.4(3) ?
    O1 S1 C8 C9 . . . . 157.3(3) ?
    O2 S1 C8 C9 . . . . 22.1(3) ?
    N1 S1 C8 C9 . . . . -89.2(3) ?
    O1 S1 C8 C13 . . . . -21.3(3) ?
    O2 S1 C8 C13 . . . . -156.6(3) ?
    N1 S1 C8 C13 . . . . 92.1(3) ?
    C13 C8 C9 C10 . . . . 0.2(5) ?
    S1 C8 C9 C10 . . . . -178.5(3) ?
    C8 C9 C10 C11 . . . . -0.5(5) ?
    C9 C10 C11 C12 . . . . 0.5(5) ?
    C9 C10 C11 C14 . . . . 179.2(3) ?
    C10 C11 C12 C13 . . . . -0.2(5) ?
    C14 C11 C12 C13 . . . . -178.8(3) ?
    C9 C8 C13 C12 . . . . 0.1(5) ?
    S1 C8 C13 C12 . . . . 178.8(3) ?
    C11 C12 C13 C8 . . . . -0.1(5) ?
    C10 C11 C14 C16A . . . . 10.7(19) ?
    C12 C11 C14 C16A . . . . -170.7(19) ?
    C10 C11 C14 C16 . . . . 174(2) ?
    C12 C11 C14 C16 . . . . -7(2) ?
    C10 C11 C14 C15A . . . . 131.8(8) ?
    C12 C11 C14 C15A . . . . -49.7(8) ?
    C10 C11 C14 C17 . . . . 49.9(10) ?
    C12 C11 C14 C17 . . . . -131.5(10) ?
    C10 C11 C14 C15 . . . . -63.0(13) ?
    C12 C11 C14 C15 . . . . 115.6(13) ?
    C10 C11 C14 C17A . . . . -115.3(15) ?
    C12 C11 C14 C17A . . . . 63.2(15) ?
loop_
    _geom_hbond_atom_site_label_D
    _geom_hbond_atom_site_label_H
    _geom_hbond_atom_site_label_A
    _geom_hbond_site_symmetry_A
    _geom_hbond_distance_DH
    _geom_hbond_distance_HA
    _geom_hbond_distance_DA
    _geom_hbond_angle_DHA
    _geom_hbond_publ_flag
    C7 H7A O2 2_555 0.93 2.558 3.430(5) 156 y
    C13 H13A O1 2_555 0.93 2.560 3.292(5) 136 y
data_global
_journal_date_recd_electronic     2011-02-10
_journal_date_accepted     2011-02-15
_journal_name_full     'Acta Crystallographica, Section E'
_journal_year     2011
_journal_volume     67
_journal_issue      3
_journal_page_first     o709
_journal_page_last     o709
_journal_paper_category     QO
_journal_coeditor_code     CV5052
_publ_contact_author_name     ' Qudaybergen B. Abdireymov '
_publ_contact_author_address
;
S.Yunusov Institute of the Chemistry of Plant Substances
Academy of Sciences of Uzbekistan
Mirzo Ulugbek Str., 77,
Tashkent 100170, Uzbekistan
;
_publ_contact_author_email     abdireymovqudaybergen@mail.ru
_publ_contact_author_fax     '+998 71 120-64-75'
_publ_contact_author_phone     '+998 71 262-94-91'
_publ_section_title
;
1-[(4-<i>tert</i>-Butylphenyl)sulfonyl]-1<i>H</i>-benzimidazole
;
loop_
    _publ_author_name
    _publ_author_address
    'K. B. Abdireymov'
;  S. Yunusov Institute of the Chemistry of Plant Substances
   Academy of Sciences of Uzbekistan
   Mirzo Ulugbek Str. 77,
   Tashkent 100170, Uzbekistan
;
    'N. S. Mukhamedov'
;  S. Yunusov Institute of the Chemistry of Plant Substances
   Academy of Sciences of Uzbekistan
   Mirzo Ulugbek Str. 77,
   Tashkent 100170, Uzbekistan
;
    'R. Ya. Okmanov'
;  S. Yunusov Institute of the Chemistry of Plant Substances
   Academy of Sciences of Uzbekistan
   Mirzo Ulugbek Str. 77,
   Tashkent 100170, Uzbekistan
;
    'M. J. Ayimbetov'
;  Kara-Kalpak State University, Acad. Abdirov Str. 1,
   Nukus 742000, Uzbekistan
;
    'Kh. M. Shakhidoyatov'
;  S. Yunusov Institute of the Chemistry of Plant Substances
   Academy of Sciences of Uzbekistan
   Mirzo Ulugbek Str. 77,
   Tashkent 100170, Uzbekistan
;
