# Supplementary material for: 1-[(4-tert-Butyl­phen­yl)sulfon­yl]-1H-benzimidazole
Source: Acta Crystallogr Sect E Struct Rep Online. 2011 Feb 26;67(Pt 3):o709. doi: 10.1107/S1600536811005551 (PMC3051969; doi:10.1107/S1600536811005551)
Supplement: Supplementary file 2 [file e-67-0o709-Isup2.hkl]

# 
# h,k,l, Fc-squared, Fo-squared, sigma(Fo-squared) and status flag 
# 
data_I
_shelx_title ' I   in P2(1)/n' 
_shelx_refln_list_code          4 
_shelx_F_calc_maximum      242.41 
_exptl_crystal_F_000       664.00 
_reflns_d_resolution_high  0.8900 
 
loop_ 
 _symmetry_equiv_pos_as_xyz 
 'x, y, z' 
 '-x+1/2, y+1/2, -z+1/2' 
 '-x, -y, -z' 
 'x-1/2, -y-1/2, z-1/2' 
 
_cell_length_a    12.1420 
_cell_length_b     8.8940 
_cell_length_c    15.3240 
_cell_angle_alpha  90.000 
_cell_angle_beta   96.780 
_cell_angle_gamma  90.000 
 
_shelx_F_squared_multiplier     1.000 
 
loop_ 
 _refln_index_h 
 _refln_index_k 
 _refln_index_l 
 _refln_F_squared_calc 
 _refln_F_squared_meas 
 _refln_F_squared_sigma 
 _refln_observed_status 
   2   0   0      788.99      786.90     36.22 o 
   4   0   0       32.71       23.11      1.79 o 
   6   0   0      185.27      198.04      8.83 o 
   8   0   0       28.15       26.35      2.89 o 
  10   0   0       55.79       43.23     10.42 o 
  12   0   0      169.49      173.16      6.50 o 
   1   1   0     1128.30     1004.98     41.46 o 
   2   1   0      154.20      113.93     11.72 o 
   3   1   0      269.55      237.16     13.66 o 
   4   1   0     1113.44     1077.62     61.58 o 
   5   1   0      206.11      250.85      6.32 o 
   6   1   0        6.88        6.24      2.68 o 
   7   1   0        5.24       -3.19      3.23 o 
   8   1   0       17.22       19.63      4.85 o 
   9   1   0       18.13       20.13      8.41 o 
  10   1   0       35.34       41.15      4.72 o 
  11   1   0       61.72       67.45      5.62 o 
  12   1   0       78.01       77.26      9.47 o 
  13   1   0        0.07        3.25      2.16 o 
   0   2   0     4483.79     4104.95     17.46 o 
   1   2   0      517.45      415.03     13.47 o 
   2   2   0    14643.21    14704.51    366.19 o 
   3   2   0       14.10       15.09      1.64 o 
   4   2   0      307.44      356.50     43.62 o 
   5   2   0      295.05      272.38     14.18 o 
   6   2   0       42.52       38.79      2.69 o 
   7   2   0       68.56       76.75      4.24 o 
   8   2   0        3.94        9.55      2.46 o 
   9   2   0        1.93        1.73      2.71 o 
  10   2   0      267.50      284.97     13.68 o 
  11   2   0      235.87      265.95     16.02 o 
  12   2   0       18.62       12.44      2.97 o 
  13   2   0        0.68        3.79      5.30 o 
   1   3   0       37.91       35.12      4.10 o 
   2   3   0      157.83      128.50      2.88 o 
   3   3   0     2465.92     2310.34     54.84 o 
   4   3   0     1615.08     1775.08     98.22 o 
   5   3   0      651.05      722.96     70.02 o 
   6   3   0       16.10       10.33      2.15 o 
   7   3   0        1.03        0.77      2.18 o 
   8   3   0      201.20      223.09     19.71 o 
   9   3   0       52.76       62.97      4.42 o 
  10   3   0      191.72      201.31     12.44 o 
  11   3   0       16.97       21.11      3.39 o 
  12   3   0        7.04       -1.45      3.28 o 
   0   4   0      189.72      174.40      4.91 o 
   1   4   0       55.05       49.06      2.13 o 
   2   4   0      190.78      197.35      3.88 o 
   3   4   0       91.25       80.97      2.84 o 
   4   4   0      189.77      209.34      5.81 o 
   5   4   0      359.44      357.86     18.62 o 
   6   4   0        8.87       16.47      2.41 o 
   7   4   0      253.05      286.91     25.41 o 
   8   4   0      195.70      203.40      6.88 o 
   9   4   0       49.07       55.13      8.81 o 
  10   4   0        3.91        9.70      3.49 o 
  11   4   0       50.89       57.86      4.19 o 
  12   4   0        3.90        4.23      7.21 o 
   1   5   0        0.40       -1.30      1.40 o 
   2   5   0        5.37        3.72      1.67 o 
   3   5   0      141.31      129.01      3.92 o 
   4   5   0      429.46      451.67      9.51 o 
   5   5   0       29.35       22.41      3.88 o 
   6   5   0       31.38       46.81      3.67 o 
   7   5   0       10.09        5.52      3.97 o 
   8   5   0      389.54      404.38     48.10 o 
   9   5   0       79.78       74.43      4.82 o 
  10   5   0        3.06        5.71      2.56 o 
  11   5   0       17.35       19.37     10.30 o 
   0   6   0      952.44      999.03     15.58 o 
   1   6   0        0.61       -1.58      2.67 o 
   2   6   0       53.75       60.18      4.68 o 
   3   6   0      191.81      181.40      5.24 o 
   4   6   0      221.24      201.92      5.78 o 
   5   6   0      149.86      159.31      6.04 o 
   6   6   0       66.04       62.09      4.12 o 
   7   6   0       84.30       78.39      4.85 o 
   8   6   0       11.92       21.88      3.27 o 
   9   6   0        3.49        8.25      2.71 o 
  10   6   0        1.84        7.24      2.29 o 
   1   7   0       33.31       31.25      2.96 o 
   2   7   0      109.38      109.51      4.71 o 
   3   7   0        7.80       13.90      2.46 o 
   4   7   0        4.23        6.70      2.34 o 
   5   7   0       23.67       29.14      4.32 o 
   6   7   0        4.62        1.47      9.61 o 
   7   7   0        1.95        0.35      2.46 o 
   8   7   0        1.66        8.60      2.69 o 
   9   7   0       26.49       24.12      3.08 o 
   0   8   0      346.84      352.59     11.47 o 
   1   8   0       24.26       22.04      3.86 o 
   2   8   0        2.14        3.38      2.36 o 
   3   8   0       21.20       11.22      3.30 o 
   4   8   0       41.23       36.95      6.81 o 
   5   8   0        1.86       -0.57      7.15 o 
   6   8   0        8.01        9.90      2.52 o 
   7   8   0        3.43       -2.23      2.23 o 
   8   8   0        0.83       -3.15      5.85 o 
   1   9   0       11.61       11.46      2.99 o 
   2   9   0        0.79        4.60      2.23 o 
   3   9   0       17.90       21.73      8.56 o 
   4   9   0       11.52        9.92      2.32 o 
   5   9   0        0.11       -1.54      1.88 o 
 -13   0   1        2.51       14.82      3.96 o 
 -11   0   1        9.52       13.02      4.54 o 
  -9   0   1       33.65       38.29      5.22 o 
  -7   0   1      210.30      178.77      6.91 o 
  -5   0   1       69.14       83.30      3.72 o 
  -3   0   1     2334.33     2187.75     12.77 o 
  -1   0   1     1810.80     1757.18      7.47 o 
   1   0   1     5964.15     5654.06     31.23 o 
   3   0   1      495.42      434.28      6.59 o 
   5   0   1     1189.49     1152.46     13.76 o 
   7   0   1      229.38      233.64      8.17 o 
   9   0   1       15.99       20.54      4.54 o 
  11   0   1       21.69       17.48      4.65 o 
  13   0   1        4.92       -0.55      2.84 o 
 -13   1   1       26.17       20.49      4.40 o 
 -12   1   1      136.00      141.12      8.65 o 
 -11   1   1        6.75       -1.64      4.21 o 
 -10   1   1        1.17       -2.82      3.91 o 
  -9   1   1        0.07       -1.67      3.64 o 
  -8   1   1        3.42        4.59      2.73 o 
  -7   1   1        1.89        8.94      2.76 o 
  -6   1   1      120.19      141.10      5.42 o 
  -5   1   1       41.83       52.83      3.37 o 
  -4   1   1     1317.07     1170.12     11.43 o 
  -3   1   1     2874.43     2876.04     16.01 o 
  -2   1   1    20124.02    20409.19    109.60 o 
  -1   1   1     8551.92     8930.16     45.80 o 
   0   1   1     3711.73     3454.92     14.14 o 
   2   1   1     1754.07     1658.80     10.87 o 
   3   1   1      471.32      408.33      6.30 o 
   4   1   1      485.40      418.15      7.26 o 
   5   1   1      100.95       83.42      4.16 o 
   6   1   1       20.04       26.23      3.34 o 
   7   1   1      226.28      273.60      8.61 o 
   8   1   1        6.71        6.81      3.53 o 
   9   1   1       45.33       57.83      5.77 o 
  10   1   1      192.53      226.64     10.55 o 
  11   1   1       15.61       16.19      4.29 o 
  12   1   1       81.13       80.92      6.68 o 
  13   1   1        0.42        5.03      3.09 o 
 -13   2   1        2.35        1.37      2.82 o 
 -12   2   1        0.14       -3.39      3.39 o 
 -11   2   1       13.78       14.93      4.62 o 
 -10   2   1      144.32      172.04      9.61 o 
  -9   2   1       33.46       35.91      5.09 o 
  -8   2   1       17.71       20.32      3.94 o 
  -7   2   1        1.00       -2.49      2.49 o 
  -6   2   1      596.16      671.42     12.32 o 
  -5   2   1     1469.23     1570.31     16.95 o 
  -4   2   1      741.41      797.81     11.13 o 
  -3   2   1       11.65        5.03      2.90 o 
  -2   2   1    14319.96    15300.83     72.91 o 
  -1   2   1       86.03       79.39      2.55 o 
   0   2   1     2593.44     2413.49     12.96 o 
   1   2   1     3912.48     3526.53     17.04 o 
   2   2   1      321.15      297.61      5.21 o 
   3   2   1      494.34      439.69      6.96 o 
   4   2   1      220.46      213.47      5.57 o 
   5   2   1       23.89       31.54      3.04 o 
   6   2   1      832.40      833.22     13.48 o 
   7   2   1      257.55      269.48      8.83 o 
   8   2   1       65.83       71.83      6.21 o 
   9   2   1      171.82      181.80      9.56 o 
  10   2   1      288.53      343.76     13.11 o 
  11   2   1       13.01        9.65      4.73 o 
  12   2   1       10.19       20.07      4.21 o 
  13   2   1       18.64       25.68      3.58 o 
 -12   3   1        0.34       -3.04      3.47 o 
 -11   3   1      135.51      167.78      9.61 o 
 -10   3   1        4.19        2.13      4.35 o 
  -9   3   1        0.34        2.11      4.13 o 
  -8   3   1       19.78       27.46      4.62 o 
  -7   3   1      349.60      400.85     11.94 o 
  -6   3   1        2.58       -3.23      3.23 o 
  -5   3   1      485.39      631.24     12.85 o 
  -4   3   1      116.95      114.05      5.48 o 
  -3   3   1      570.62      553.02      8.55 o 
  -2   3   1     1466.18     1246.16     11.53 o 
  -1   3   1      971.53      915.46      9.49 o 
   0   3   1       79.79       64.47      3.07 o 
   1   3   1        9.28       17.56      2.13 o 
   2   3   1       66.40       63.76      3.26 o 
   3   3   1      260.06      203.42      5.60 o 
   4   3   1      120.85      110.00      4.79 o 
   5   3   1     1305.05     1257.70     16.35 o 
   6   3   1      308.68      309.51      9.03 o 
   7   3   1       10.21       13.67      3.64 o 
   8   3   1      154.43      149.97      8.33 o 
   9   3   1       85.58       94.17      7.28 o 
  10   3   1        2.47       13.43      4.43 o 
  11   3   1       31.33       41.36      5.44 o 
  12   3   1        1.53        9.00      3.42 o 
 -12   4   1        3.17        0.90      3.06 o 
 -11   4   1        2.60       11.05      3.99 o 
 -10   4   1       20.13       20.59      4.87 o 
  -9   4   1      160.29      196.72     10.43 o 
  -8   4   1        4.36        2.46      4.24 o 
  -7   4   1      167.43      203.88      9.75 o 
  -6   4   1      323.34      411.96     12.32 o 
  -5   4   1       24.67       18.16      3.39 o 
  -3   4   1      597.21      575.40      9.68 o 
  -2   4   1     2576.94     2694.71     19.95 o 
  -1   4   1      165.08      170.46      4.99 o 
   0   4   1       91.68       84.99      3.72 o 
   1   4   1      284.76      244.05      5.96 o 
   2   4   1     1433.52     1425.67     14.98 o 
   3   4   1        7.72       18.27      2.63 o 
   4   4   1      210.25      207.23      6.80 o 
   5   4   1        8.29       12.61      2.79 o 
   6   4   1      447.17      421.85     11.38 o 
   7   4   1        1.49       12.50      3.64 o 
   8   4   1      146.48      132.92      8.08 o 
   9   4   1        0.37       -3.94      3.94 o 
  10   4   1       59.16       59.07      6.10 o 
  11   4   1        0.00       -3.28      3.28 o 
  12   4   1       25.46       31.64      3.97 o 
 -11   5   1        4.94        1.26      3.14 o 
 -10   5   1        0.25       -3.50      3.50 o 
  -9   5   1       16.68        7.19      4.59 o 
  -8   5   1       59.23       52.97      6.62 o 
  -7   5   1      185.68      229.98     10.71 o 
  -6   5   1        5.44       -0.46      3.66 o 
  -5   5   1        0.21       -0.96      2.54 o 
  -4   5   1        4.13        6.43      2.41 o 
  -3   5   1       25.79       26.80      2.90 o 
  -2   5   1       70.65       58.48      3.75 o 
  -1   5   1       64.37       75.72      4.00 o 
   0   5   1      347.07      325.84      7.85 o 
   1   5   1        0.52       -1.80      1.94 o 
   2   5   1       55.32       39.35      3.78 o 
   3   5   1      152.83      123.54      5.86 o 
   4   5   1      158.26      194.10      7.48 o 
   5   5   1      398.59      388.44     11.15 o 
   6   5   1       58.16       59.23      5.14 o 
   7   5   1        2.73        3.69      3.77 o 
   8   5   1        1.64       -3.99      3.99 o 
   9   5   1      327.10      355.08     12.98 o 
  10   5   1        9.08        2.65      3.91 o 
  11   5   1        0.19        2.60      3.06 o 
 -10   6   1       66.08       60.50      5.61 o 
  -9   6   1       20.05       17.83      4.54 o 
  -8   6   1        1.67       -3.72      3.72 o 
  -7   6   1       78.01       91.78      7.44 o 
  -6   6   1       17.68       10.01      3.72 o 
  -5   6   1       17.34       16.57      4.07 o 
  -4   6   1       38.34       27.33      3.77 o 
  -3   6   1       67.50       62.33      4.57 o 
  -2   6   1        6.68        4.70      2.57 o 
  -1   6   1      317.41      312.17      8.92 o 
   0   6   1      134.88      140.45      6.22 o 
   1   6   1       13.64       17.50      3.01 o 
   2   6   1      181.48      175.97      7.26 o 
   3   6   1       24.54       29.81      3.91 o 
   4   6   1      173.52      177.59      7.89 o 
   5   6   1       49.52       59.01      5.50 o 
   6   6   1        7.92        7.77      3.69 o 
   7   6   1       10.36        9.22      4.40 o 
   8   6   1       13.89       15.23      4.43 o 
   9   6   1       13.18       22.70      4.38 o 
  10   6   1       19.46       24.56      4.07 o 
  -9   7   1        5.79        8.15      3.58 o 
  -8   7   1        0.12        0.44      3.61 o 
  -7   7   1        1.52        9.00      3.31 o 
  -6   7   1       12.54       13.67      3.56 o 
  -5   7   1        4.15       -2.95      2.95 o 
  -4   7   1        0.20       -2.73      2.73 o 
  -3   7   1        0.41       10.91      3.14 o 
  -2   7   1      990.47      989.58     17.84 o 
  -1   7   1       86.99       77.15      5.56 o 
   0   7   1       18.09       16.60      3.61 o 
   1   7   1      135.87      135.84      7.04 o 
   2   7   1      276.10      273.26     10.09 o 
   3   7   1       13.35       12.74      4.05 o 
   4   7   1        2.40        6.04      3.80 o 
   5   7   1        0.97        5.06      3.66 o 
   6   7   1        1.80       -0.46      3.66 o 
   7   7   1       15.91       18.19      4.35 o 
   8   7   1       14.13       23.22      4.18 o 
   9   7   1        7.14        5.66      3.36 o 
  -8   8   1        0.33        1.97      2.60 o 
  -7   8   1       10.72       10.28      3.14 o 
  -6   8   1       12.20        6.73      3.20 o 
  -5   8   1       17.25       17.09      3.61 o 
  -4   8   1        4.80       11.87      3.28 o 
  -3   8   1        5.85        2.84      3.28 o 
  -2   8   1        2.61       -2.82      2.82 o 
  -1   8   1       61.45       49.63      5.23 o 
   0   8   1        2.63       -3.42      3.42 o 
   1   8   1      132.93      137.94      8.13 o 
   2   8   1       14.65       21.47      4.24 o 
   3   8   1       10.36        0.30      3.88 o 
   4   8   1       33.92       27.11      4.73 o 
   5   8   1       17.28       18.68      4.24 o 
   6   8   1        1.77        7.55      3.64 o 
   7   8   1        0.31       -1.91      3.34 o 
  -5   9   1        3.02        1.64      2.57 o 
  -4   9   1       67.99       54.12      4.93 o 
  -3   9   1        5.22       -2.98      2.98 o 
  -2   9   1       55.36       49.82      5.01 o 
  -1   9   1        9.56        2.43      3.42 o 
   0   9   1        5.76        2.73      3.09 o 
   1   9   1        1.14       -0.14      3.17 o 
   2   9   1        4.14       -2.93      3.39 o 
   3   9   1        2.94        0.22      3.20 o 
   4   9   1        4.40        1.59      3.50 o 
   5   9   1       11.35       17.09      3.34 o 
 -12   0   2       46.25       53.92      6.37 o 
 -10   0   2       16.41       24.53      5.06 o 
  -8   0   2       13.29       22.70      3.42 o 
  -6   0   2       12.21       11.98      2.46 o 
  -4   0   2     3415.34     3164.80     18.22 o 
  -2   0   2      189.14      195.17      3.33 o 
   0   0   2      335.91      361.25      3.84 o 
   2   0   2      419.89      417.44      6.31 o 
   4   0   2      700.71      618.78      9.64 o 
   6   0   2      788.31      941.84     14.73 o 
   8   0   2        6.05       11.76      3.50 o 
  10   0   2       40.20       60.12      5.88 o 
  12   0   2      115.47      116.62      7.50 o 
 -13   1   2       46.57       42.73      5.23 o 
 -12   1   2        0.86        8.94      4.16 o 
 -11   1   2      224.71      249.57     11.32 o 
 -10   1   2       10.89       16.35      4.16 o 
  -9   1   2      113.89      124.29      6.93 o 
  -8   1   2       83.76       79.78      5.42 o 
  -7   1   2        2.03       -2.30      2.30 o 
  -6   1   2      256.02      286.54      7.19 o 
  -5   1   2      430.77      398.24      7.46 o 
  -4   1   2        1.52        1.01      1.72 o 
  -3   1   2     7850.56     8341.98     31.69 o 
  -2   1   2     1415.06     1193.98      8.50 o 
  -1   1   2    19946.37    20001.72    108.43 o 
   0   1   2     3708.89     3785.18     17.93 o 
   1   1   2     2840.19     2850.31     15.34 o 
   2   1   2     5227.76     5217.98     24.22 o 
   3   1   2     2319.49     2162.84     16.01 o 
   4   1   2      846.94      823.92     10.93 o 
   5   1   2      664.06      639.89     10.88 o 
   6   1   2        3.81        3.23      2.79 o 
   7   1   2      163.29      165.50      7.29 o 
   8   1   2       52.90       56.96      5.42 o 
   9   1   2       39.97       44.15      5.53 o 
  10   1   2        0.18       -3.23      3.23 o 
  11   1   2       75.01       81.02      7.09 o 
  12   1   2        0.01       -1.07      3.39 o 
  13   1   2       22.89       16.16      3.23 o 
 -13   2   2       30.39       12.66      4.35 o 
 -12   2   2       31.80       20.84      4.90 o 
 -11   2   2       24.89       23.71      5.11 o 
 -10   2   2      224.58      223.24     10.77 o 
  -9   2   2      292.25      320.17     11.44 o 
  -8   2   2       42.60       51.89      4.79 o 
  -7   2   2      107.30      117.26      5.83 o 
  -6   2   2      352.33      370.23      8.79 o 
  -5   2   2       81.98       66.17      3.67 o 
  -4   2   2      216.88      201.86      5.30 o 
  -3   2   2     2517.43     2487.63     16.09 o 
  -2   2   2    12850.25    14815.54     56.48 o 
  -1   2   2        0.44        0.33      1.91 o 
   0   2   2      732.76      683.04      7.63 o 
   1   2   2     1464.53     1402.70     11.25 o 
   2   2   2        1.83       -1.42      2.00 o 
   3   2   2     1081.43     1013.75     11.34 o 
   4   2   2       28.22       20.46      2.63 o 
   5   2   2      345.05      354.19      8.46 o 
   6   2   2      347.60      355.18      9.42 o 
   7   2   2      207.19      186.43      7.87 o 
   8   2   2       39.88       50.61      5.69 o 
   9   2   2       52.55       51.54      6.35 o 
  10   2   2      157.33      174.89      9.61 o 
  11   2   2       63.96       60.58      6.37 o 
  12   2   2        3.40        3.75      3.42 o 
 -13   3   2        0.28        6.48      2.87 o 
 -12   3   2       60.35       58.61      6.05 o 
 -11   3   2       17.03       17.58      5.14 o 
 -10   3   2        0.52       -1.78      4.16 o 
  -9   3   2       70.64       84.74      6.84 o 
  -8   3   2      179.33      170.12      8.74 o 
  -7   3   2       72.76       79.82      5.64 o 
  -6   3   2      183.00      198.62      7.70 o 
  -5   3   2       82.22       88.03      5.09 o 
  -3   3   2     1254.60     1373.73     13.41 o 
  -2   3   2     1383.44     1263.83     12.03 o 
  -1   3   2      434.70      408.34      6.83 o 
   0   3   2        5.80       12.63      2.13 o 
   1   3   2      251.24      269.96      5.91 o 
   2   3   2      331.40      326.11      6.79 o 
   3   3   2      102.05       84.05      4.14 o 
   4   3   2      812.64      779.23     12.22 o 
   5   3   2      200.30      229.11      7.54 o 
   6   3   2      114.55      118.50      6.46 o 
   7   3   2       21.83       28.17      4.54 o 
   8   3   2      167.42      163.60      8.66 o 
   9   3   2       18.10       19.66      4.76 o 
  10   3   2       56.51       61.06      6.57 o 
  11   3   2        4.26       -3.75      3.75 o 
  12   3   2        2.01        3.88      3.36 o 
 -12   4   2       19.07       30.17      4.18 o 
 -11   4   2        0.20        1.39      3.94 o 
 -10   4   2        0.20        7.77      4.18 o 
  -9   4   2        4.03       10.72      4.65 o 
  -8   4   2        2.13        3.23      4.02 o 
  -7   4   2      141.44      149.11      8.35 o 
  -6   4   2      344.38      360.70     11.75 o 
  -5   4   2       86.76      106.04      6.30 o 
  -4   4   2     1248.74     1201.29     15.39 o 
  -3   4   2      415.22      412.64      8.33 o 
  -2   4   2       15.00       22.89      2.63 o 
  -1   4   2     1235.48     1239.52     13.55 o 
   0   4   2      634.59      570.04      9.22 o 
   1   4   2       78.26       67.72      3.64 o 
   2   4   2      675.66      756.69     11.37 o 
   3   4   2     3327.14     3525.43     26.57 o 
   4   4   2        2.56       10.66      2.60 o 
   5   4   2      275.68      252.58      8.50 o 
   6   4   2       44.46       49.90      5.17 o 
   7   4   2      489.07      515.65     13.88 o 
   8   4   2      166.11      175.89      9.31 o 
   9   4   2        4.02       12.82      4.21 o 
  10   4   2       56.25       76.90      6.40 o 
  11   4   2        1.23       -0.79      3.45 o 
  12   4   2        4.08       14.85      2.95 o 
 -11   5   2        1.05        0.19      3.12 o 
 -10   5   2       21.22       22.07      5.00 o 
  -9   5   2        0.08        6.95      4.10 o 
  -8   5   2      216.22      248.54     11.45 o 
  -7   5   2      480.87      589.95     16.84 o 
  -6   5   2       34.72       52.00      5.69 o 
  -5   5   2        0.70        0.55      2.35 o 
  -4   5   2       70.04       75.25      4.60 o 
  -3   5   2      299.46      316.79      8.23 o 
  -2   5   2      102.12       99.21      4.76 o 
  -1   5   2       45.62       46.54      3.34 o 
   0   5   2      291.05      283.61      7.57 o 
   1   5   2      219.60      185.78      6.44 o 
   2   5   2       16.22       18.21      2.82 o 
   3   5   2       22.47       21.63      3.25 o 
   4   5   2      140.78      148.21      6.87 o 
   5   5   2      104.14      105.42      6.65 o 
   6   5   2      126.14      104.01      6.90 o 
   7   5   2      134.60      144.54      8.41 o 
   8   5   2      227.75      219.18     10.50 o 
   9   5   2       63.09       65.91      6.65 o 
  10   5   2        1.12       11.62      3.69 o 
  11   5   2        1.13       -2.16      3.01 o 
 -10   6   2        5.96       10.72      3.58 o 
  -9   6   2       11.69       11.40      4.46 o 
  -8   6   2        8.07        2.46      4.46 o 
  -7   6   2        7.64       -0.57      3.58 o 
  -6   6   2        0.37        0.44      3.12 o 
  -5   6   2       78.25       83.27      5.61 o 
  -4   6   2       89.16       82.87      5.45 o 
  -3   6   2      221.93      209.83      7.84 o 
  -2   6   2       41.98       30.58      3.61 o 
  -1   6   2       59.46       62.05      4.54 o 
   0   6   2        2.57        1.59      2.54 o 
   1   6   2      254.45      250.42      8.55 o 
   2   6   2       10.55       23.13      3.56 o 
   3   6   2       27.33       34.79      4.29 o 
   4   6   2       15.37       13.32      3.64 o 
   5   6   2       19.42       18.65      4.43 o 
   6   6   2        9.40        7.44      3.94 o 
   7   6   2      105.84      109.98      7.91 o 
   8   6   2       58.58       58.25      6.27 o 
   9   6   2       79.16       68.25      6.24 o 
  10   6   2        7.78        7.49      3.01 o 
  -9   7   2       37.28       47.02      5.01 o 
  -8   7   2        3.44        2.38      3.61 o 
  -7   7   2        0.50       -2.35      3.36 o 
  -6   7   2        1.88       10.47      3.23 o 
  -5   7   2       39.21       34.49      4.54 o 
  -4   7   2       24.49       26.15      4.13 o 
  -3   7   2       24.97       18.08      3.75 o 
  -2   7   2       66.25       58.66      5.31 o 
  -1   7   2      587.65      560.97     13.78 o 
   0   7   2      196.64      207.68      8.63 o 
   1   7   2       25.39       31.51      4.32 o 
   2   7   2       23.13       25.24      4.18 o 
   3   7   2      655.29      639.20     15.91 o 
   4   7   2       56.38       60.60      6.16 o 
   5   7   2        0.73        3.88      3.88 o 
   6   7   2       42.08       45.46      5.74 o 
   7   7   2       45.00       52.22      5.94 o 
   8   7   2       60.45       60.88      5.83 o 
   9   7   2        0.90       -2.76      2.76 o 
  -8   8   2        0.66        1.91      2.65 o 
  -7   8   2       10.76        4.89      3.14 o 
  -6   8   2        3.82        4.59      2.84 o 
  -5   8   2        0.78       -1.64      2.93 o 
  -4   8   2      178.83      166.16      8.19 o 
  -3   8   2        9.50       12.17      3.55 o 
  -2   8   2       27.94       16.05      4.21 o 
  -1   8   2        0.94       -2.90      2.90 o 
   0   8   2       39.65       43.36      4.95 o 
   1   8   2        1.82        1.12      3.47 o 
   2   8   2       18.19        5.14      4.21 o 
   3   8   2       33.81       34.27      5.14 o 
   4   8   2        6.08       12.66      4.24 o 
   5   8   2       20.25       20.48      4.46 o 
   6   8   2       17.82       20.16      4.43 o 
   7   8   2       11.81       17.91      3.36 o 
  -5   9   2        4.90       -2.60      2.60 o 
  -4   9   2       20.90       24.64      3.80 o 
  -3   9   2       14.61        7.82      3.86 o 
  -2   9   2        7.13        7.22      3.12 o 
  -1   9   2        5.86       15.45      3.39 o 
   0   9   2        9.47       10.50      3.61 o 
   1   9   2        0.52        6.26      3.39 o 
   2   9   2        3.75        8.12      3.28 o 
   3   9   2        1.21        4.13      3.09 o 
   4   9   2       14.89       15.70      3.61 o 
   5   9   2        1.57        4.51      3.12 o 
 -13   0   3       54.83       51.98      5.64 o 
 -11   0   3      136.67      148.59      8.93 o 
  -9   0   3      170.09      182.16      8.24 o 
  -7   0   3      420.89      390.59      9.34 o 
  -3   0   3     4600.72     4150.00     19.71 o 
  -1   0   3    12258.50    11992.14     58.76 o 
   1   0   3    58762.34    57614.99    314.55 o 
   3   0   3     1544.47     1589.68     14.51 o 
   5   0   3        8.75       13.15      2.68 o 
   7   0   3       94.82       84.06      5.72 o 
   9   0   3      163.19      162.80      8.44 o 
  11   0   3       16.84       26.58      4.59 o 
  13   0   3       61.82       47.28      4.41 o 
 -13   1   3       11.62        4.98      3.86 o 
 -12   1   3       10.15        8.40      4.24 o 
 -11   1   3       56.61       50.42      6.35 o 
 -10   1   3        4.72        8.45      3.99 o 
  -9   1   3       16.89       11.21      3.80 o 
  -8   1   3      115.63      117.15      6.19 o 
  -7   1   3       21.87       20.62      3.04 o 
  -6   1   3      597.23      527.04      9.59 o 
  -5   1   3       55.97       57.41      3.23 o 
  -4   1   3       22.91       19.26      2.16 o 
  -3   1   3     2524.29     2392.62     14.63 o 
  -2   1   3      120.81      109.78      3.07 o 
  -1   1   3     1273.97     1254.34      9.57 o 
   0   1   3     1539.90     1642.66     12.07 o 
   1   1   3      204.54      207.22      4.87 o 
   2   1   3      205.20      204.06      5.27 o 
   3   1   3      687.55      727.54     10.11 o 
   4   1   3      850.72      879.71     12.20 o 
   5   1   3      232.89      241.27      7.38 o 
   6   1   3        1.70        6.95      2.84 o 
   7   1   3       49.84       51.71      5.06 o 
   8   1   3      123.42      123.67      7.26 o 
   9   1   3        4.26       -3.47      3.47 o 
  10   1   3       73.80       64.03      6.62 o 
  11   1   3       28.86       33.83      5.09 o 
  12   1   3        2.57        6.43      3.23 o 
 -13   2   3       32.23       35.26      4.46 o 
 -12   2   3       38.47       43.05      5.50 o 
 -11   2   3        1.08       -4.02      4.02 o 
 -10   2   3      227.19      237.49     10.66 o 
  -9   2   3      232.56      229.96      9.59 o 
  -8   2   3       17.95       11.51      3.50 o 
  -7   2   3       70.42       84.67      5.01 o 
  -6   2   3       22.90       24.12      2.87 o 
  -5   2   3      228.64      220.24      5.93 o 
  -4   2   3      105.08       87.45      3.59 o 
  -3   2   3     3311.43     2954.47     17.99 o 
  -2   2   3       71.07       74.75      3.29 o 
  -1   2   3      555.06      620.08      8.91 o 
   0   2   3      481.65      467.23      7.46 o 
   1   2   3      646.79      622.58      8.70 o 
   2   2   3      633.25      637.18      9.16 o 
   3   2   3      257.07      246.02      6.32 o 
   4   2   3     1215.19     1089.25     14.05 o 
   5   2   3      393.94      386.12      9.35 o 
   6   2   3       54.90       55.76      4.62 o 
   7   2   3      363.11      385.64     11.23 o 
   8   2   3       69.74       69.53      6.21 o 
   9   2   3       35.48       29.87      5.17 o 
  10   2   3       40.27       26.07      5.83 o 
  11   2   3       30.23       31.51      5.03 o 
  12   2   3       27.00       26.12      4.24 o 
 -12   3   3        0.09        0.79      3.42 o 
 -11   3   3        9.73        5.14      3.94 o 
 -10   3   3       38.40       45.46      5.61 o 
  -9   3   3       94.62      104.11      7.17 o 
  -8   3   3       26.10       33.70      4.35 o 
  -7   3   3      394.12      418.86     11.40 o 
  -6   3   3      178.75      203.73      7.21 o 
  -5   3   3      908.05      877.05     13.17 o 
  -4   3   3     3293.24     3296.91     23.32 o 
  -3   3   3     3811.25     4514.78     31.80 o 
  -2   3   3      999.32     1058.72     13.06 o 
  -1   3   3      593.86      534.04      8.81 o 
   0   3   3      171.56      216.32      5.70 o 
   1   3   3      970.16      934.90     11.70 o 
   2   3   3      383.14      410.63      8.25 o 
   3   3   3       19.32       19.15      2.76 o 
   4   3   3       11.22        6.70      2.87 o 
   5   3   3     1720.93     1796.30     21.61 o 
   6   3   3      212.22      223.91      8.74 o 
   7   3   3       16.19        3.50      3.80 o 
   8   3   3       39.40       39.36      5.25 o 
   9   3   3      232.14      234.02     10.85 o 
  10   3   3        0.13        8.59      4.05 o 
  11   3   3        4.05       -3.50      3.50 o 
  12   3   3       15.64       10.42      3.47 o 
 -12   4   3        6.61        0.38      3.39 o 
 -11   4   3        2.77        7.30      4.02 o 
 -10   4   3        8.92       14.85      5.11 o 
  -9   4   3       13.06        8.07      4.21 o 
  -8   4   3       63.55       78.17      6.81 o 
  -7   4   3       11.58       18.38      4.13 o 
  -6   4   3       60.82       54.75      5.14 o 
  -5   4   3      368.40      477.71     12.85 o 
  -4   4   3     1161.03     1041.79     14.06 o 
  -3   4   3      406.54      406.47      8.63 o 
  -2   4   3      404.47      426.73      8.63 o 
  -1   4   3      372.21      364.93      7.94 o 
   0   4   3        1.39        5.25      2.11 o 
   1   4   3        4.83        9.65      2.46 o 
   2   4   3      504.36      462.92      9.61 o 
   3   4   3       68.34       83.91      4.82 o 
   4   4   3        5.32       10.34      3.12 o 
   5   4   3       60.37       70.87      5.25 o 
   6   4   3       54.71       68.07      5.55 o 
   7   4   3      116.62      112.54      7.45 o 
   8   4   3      224.97      247.52     10.74 o 
   9   4   3        0.04        3.61      3.53 o 
  10   4   3        0.05        2.54      3.61 o 
  11   4   3        1.41       -2.90      2.90 o 
 -11   5   3       24.19       30.30      4.68 o 
 -10   5   3       12.42       14.11      4.46 o 
  -9   5   3       65.53       78.03      7.52 o 
  -8   5   3       19.39       21.55      5.66 o 
  -7   5   3       94.53      104.66      8.32 o 
  -6   5   3       15.01       25.52      5.25 o 
  -5   5   3       16.03       14.03      3.25 o 
  -4   5   3        6.99       11.98      2.76 o 
  -3   5   3      591.01      607.36     11.65 o 
  -2   5   3      129.27      128.24      5.59 o 
  -1   5   3      562.88      558.03     11.01 o 
   0   5   3       57.88       64.93      4.30 o 
   1   5   3      301.31      312.62      8.64 o 
   2   5   3       70.17       66.80      4.65 o 
   3   5   3       19.03       36.59      3.97 o 
   4   5   3      232.57      263.71      9.29 o 
   5   5   3       85.11       93.38      6.57 o 
   6   5   3       69.03       90.30      6.92 o 
   7   5   3       14.31       16.74      4.87 o 
   8   5   3        0.10        7.55      4.21 o 
   9   5   3      189.44      233.10     10.19 o 
  10   5   3       23.14       13.51      3.91 o 
  11   5   3        4.07       -2.76      2.76 o 
 -10   6   3       17.99       11.29      4.18 o 
  -9   6   3       32.11       34.27      5.42 o 
  -8   6   3       69.85       74.07      7.17 o 
  -7   6   3        0.51        5.00      3.94 o 
  -6   6   3       66.79       53.30      5.50 o 
  -5   6   3       43.95       49.02      4.49 o 
  -4   6   3      116.44      132.53      6.52 o 
  -3   6   3      231.31      199.00      7.73 o 
  -2   6   3      505.97      470.27     11.57 o 
  -1   6   3        0.02        2.90      2.41 o 
   0   6   3       22.27       22.59      3.69 o 
   1   6   3      253.90      281.23      9.35 o 
   2   6   3       67.94       66.16      5.31 o 
   3   6   3      108.36      117.65      6.90 o 
   4   6   3       32.63       33.12      4.68 o 
   5   6   3       72.91       71.36      6.62 o 
   6   6   3      284.12      284.02     11.54 o 
   7   6   3       45.39       43.58      5.80 o 
   8   6   3        5.75        5.03      4.13 o 
   9   6   3       14.29       18.02      3.86 o 
  10   6   3       25.44       16.44      3.28 o 
  -9   7   3       11.04       11.46      3.94 o 
  -8   7   3        1.45        7.00      3.69 o 
  -7   7   3        0.79        6.95      3.25 o 
  -6   7   3       45.97       45.85      4.73 o 
  -5   7   3        5.61        4.02      2.95 o 
  -4   7   3       17.90        9.54      3.58 o 
  -3   7   3        0.19        1.23      3.01 o 
  -2   7   3        1.62        4.51      3.20 o 
  -1   7   3       68.41       64.74      5.88 o 
   0   7   3       12.86        8.15      3.61 o 
   1   7   3       58.87       62.54      5.61 o 
   2   7   3       47.22       57.94      5.53 o 
   3   7   3       39.77       44.34      5.33 o 
   4   7   3        3.98       10.99      4.40 o 
   5   7   3        0.52       -3.45      3.45 o 
   6   7   3        0.19        2.35      3.36 o 
   7   7   3        2.07        6.32      3.45 o 
   8   7   3       11.39        1.15      3.56 o 
   9   7   3        4.10       11.95      2.84 o 
  -8   8   3        2.52        0.71      2.68 o 
  -7   8   3        0.11       -1.78      2.32 o 
  -6   8   3        4.62        1.31      2.79 o 
  -5   8   3       31.02       35.34      4.13 o 
  -4   8   3       75.87       80.29      6.05 o 
  -3   8   3      139.58      144.05      7.69 o 
  -2   8   3        0.04        5.52      3.23 o 
  -1   8   3        6.63        7.63      3.50 o 
   0   8   3       60.09       72.15      5.96 o 
   1   8   3      307.28      266.58     11.11 o 
   2   8   3        5.87       14.71      4.43 o 
   3   8   3        0.72       -3.72      3.72 o 
   4   8   3        6.71       10.14      4.18 o 
   5   8   3       65.48       56.01      6.27 o 
   6   8   3       14.82       15.12      3.61 o 
   7   8   3       19.55       30.79      3.86 o 
  -5   9   3        0.02        3.75      2.52 o 
  -4   9   3       29.94       21.33      3.69 o 
  -3   9   3       16.69       15.01      3.69 o 
  -2   9   3        1.45       -3.09      3.09 o 
  -1   9   3        3.23        8.42      3.25 o 
   0   9   3        0.65        1.53      3.25 o 
   1   9   3        1.87       -2.95      2.95 o 
   2   9   3        0.08       -3.47      3.47 o 
   3   9   3        6.30        6.10      3.39 o 
   4   9   3        1.74       -0.87      3.25 o 
   5   9   3       31.60       30.25      4.32 o 
 -12   0   4       15.84       31.94      4.98 o 
 -10   0   4      104.21      103.33      7.14 o 
  -8   0   4      456.92      484.57     11.62 o 
  -6   0   4        5.60       11.05      2.38 o 
  -4   0   4     1147.50     1166.52     11.48 o 
  -2   0   4      258.66      238.05      4.51 o 
   0   0   4       42.65       37.69      2.46 o 
   2   0   4    16307.16    16110.77     87.18 o 
   4   0   4      208.17      212.42      6.50 o 
   6   0   4     1168.64     1221.53     17.61 o 
   8   0   4      131.98      139.12      7.72 o 
  10   0   4       44.88       52.30      5.42 o 
  12   0   4       18.15        8.89      3.61 o 
 -13   1   4        4.41       -1.04      3.23 o 
 -12   1   4        0.87        6.62      3.36 o 
 -11   1   4       79.17       92.60      7.20 o 
 -10   1   4        5.44        5.93      3.55 o 
  -9   1   4        0.12       -3.20      3.20 o 
  -8   1   4        6.30        7.49      2.90 o 
  -7   1   4        3.80        6.64      2.54 o 
  -6   1   4        1.83       -1.53      2.00 o 
  -5   1   4     1484.20     1512.71     14.77 o 
  -4   1   4      217.53      207.04      5.13 o 
  -3   1   4      306.55      301.44      5.55 o 
  -2   1   4       79.73       80.77      2.99 o 
  -1   1   4     3298.22     3199.65     17.77 o 
   0   1   4     2172.96     2179.93     15.46 o 
   1   1   4       44.12       46.86      3.34 o 
   2   1   4     3475.68     3722.64     23.03 o 
   3   1   4     1079.29     1014.20     12.61 o 
   4   1   4       28.33       36.60      3.34 o 
   5   1   4       25.02       20.84      3.25 o 
   6   1   4        0.26       -1.94      2.60 o 
   7   1   4        0.48        1.34      3.17 o 
   8   1   4      143.28      144.31      7.89 o 
   9   1   4       26.59       13.13      4.81 o 
  10   1   4        0.97        5.14      3.83 o 
  11   1   4      232.57      220.32      9.92 o 
  12   1   4       32.24       30.77      4.18 o 
 -13   2   4        0.27       11.68      3.23 o 
 -12   2   4        3.42        3.50      3.75 o 
 -11   2   4        0.05        8.28      3.80 o 
 -10   2   4       44.50       33.15      5.03 o 
  -9   2   4      607.12      615.89     14.83 o 
  -8   2   4      398.30      388.31     10.98 o 
  -7   2   4        0.59       -0.85      2.49 o 
  -6   2   4      207.26      180.46      6.22 o 
  -5   2   4     2137.63     2103.02     18.51 o 
  -4   2   4     2176.30     2226.22     17.36 o 
  -3   2   4      470.04      401.13      6.92 o 
  -2   2   4        8.75       12.63      2.13 o 
  -1   2   4      284.63      318.33      6.82 o 
   0   2   4     1168.81     1207.08     13.11 o 
   1   2   4      328.62      350.23      7.26 o 
   2   2   4      114.44       95.20      4.41 o 
   3   2   4     2478.71     2594.77     21.70 o 
   4   2   4      122.20      151.49      5.89 o 
   5   2   4      174.61      154.75      6.49 o 
   6   2   4        9.55       14.17      3.20 o 
   7   2   4      553.72      602.41     14.06 o 
   8   2   4      286.04      301.44     11.35 o 
   9   2   4        0.12        0.79      3.75 o 
  10   2   4        4.25        5.61      3.83 o 
  11   2   4       17.92       23.33      4.24 o 
  12   2   4       20.31       18.52      3.58 o 
 -12   3   4        6.75       19.69      4.02 o 
 -11   3   4        0.86        2.98      3.69 o 
 -10   3   4       10.54       18.65      4.07 o 
  -9   3   4       61.67       55.32      5.80 o 
  -8   3   4        1.28       -0.82      2.95 o 
  -7   3   4        1.29       -0.74      2.54 o 
  -6   3   4        4.48        4.54      2.38 o 
  -5   3   4      530.92      456.32      9.47 o 
  -4   3   4      889.93      868.12     11.98 o 
  -3   3   4      352.10      354.43      8.16 o 
  -2   3   4       63.78       72.45      4.60 o 
  -1   3   4      532.73      596.84     10.64 o 
   0   3   4      332.98      349.81      8.03 o 
   1   3   4      117.50       95.00      4.68 o 
   2   3   4      132.50      139.80      5.62 o 
   3   3   4       36.73       33.70      3.67 o 
   4   3   4      393.96      360.62      9.78 o 
   5   3   4      443.42      445.03     11.54 o 
   6   3   4     1132.61     1179.40     20.02 o 
   7   3   4       74.84       77.00      6.49 o 
   8   3   4       23.37       16.71      4.62 o 
   9   3   4       54.10       41.36      6.13 o 
  10   3   4       46.35       65.95      5.94 o 
  11   3   4        6.00        7.22      3.72 o 
  12   3   4        4.67        4.43      2.63 o 
 -12   4   4       14.59       12.11      3.99 o 
 -11   4   4        2.98       -3.47      3.47 o 
 -10   4   4       25.41       24.40      4.76 o 
  -9   4   4       22.08       26.45      4.73 o 
  -8   4   4        2.10        2.02      3.61 o 
  -7   4   4        6.91        1.83      3.01 o 
  -6   4   4      251.05      254.19      8.64 o 
  -5   4   4     1646.65     1664.53     19.72 o 
  -4   4   4      268.27      275.05      9.79 o 
  -3   4   4     1173.03     1293.13     18.06 o 
  -2   4   4      351.12      361.77      9.04 o 
  -1   4   4        3.54        3.58      2.54 o 
   0   4   4      593.79      663.77     11.74 o 
   1   4   4        1.72       -2.21      2.21 o 
   2   4   4      266.97      285.69      8.34 o 
   3   4   4      175.33      150.90      6.52 o 
   4   4   4       89.20      106.26      6.13 o 
   5   4   4      208.08      199.54      8.30 o 
   6   4   4       12.84       17.56      3.75 o 
   7   4   4      285.88      243.27     10.64 o 
   8   4   4       25.34       25.79      4.70 o 
   9   4   4        8.12       19.63      4.13 o 
  10   4   4       22.31       19.88      4.21 o 
  11   4   4        0.67        1.50      2.87 o 
 -11   5   4       16.31       17.01      4.02 o 
 -10   5   4        9.16        8.50      4.24 o 
  -9   5   4        2.88       -1.59      3.83 o 
  -8   5   4        2.09        3.09      4.18 o 
  -7   5   4       79.98       85.49      7.14 o 
  -6   5   4      921.82     1059.62     22.03 o 
  -5   5   4       79.39       85.52      5.12 o 
  -4   5   4       83.18       82.08      5.25 o 
  -3   5   4        0.95        5.93      2.57 o 
  -2   5   4        2.96       -1.07      2.54 o 
  -1   5   4       49.45       40.46      4.08 o 
   0   5   4      164.17      172.84      6.96 o 
   1   5   4       10.24       11.76      3.06 o 
   2   5   4       85.86       98.53      5.80 o 
   3   5   4       63.21       62.96      5.17 o 
   4   5   4        5.63       -3.14      3.14 o 
   5   5   4       91.28      100.47      7.09 o 
   6   5   4      350.45      368.44     12.84 o 
   7   5   4        3.02        0.41      4.32 o 
   8   5   4       88.27       99.67      7.28 o 
   9   5   4       27.45       37.94      5.01 o 
  10   5   4       41.51       45.44      4.65 o 
 -10   6   4       16.54       26.04      4.46 o 
  -9   6   4       14.57       16.24      4.76 o 
  -8   6   4       57.91       67.30      7.44 o 
  -7   6   4      144.60      135.16      9.31 o 
  -6   6   4       18.18       19.61      3.88 o 
  -5   6   4        5.29        1.45      2.93 o 
  -4   6   4        7.45        9.11      3.17 o 
  -3   6   4      175.92      185.48      7.78 o 
  -2   6   4       21.82       25.16      3.64 o 
  -1   6   4      223.47      222.42      8.63 o 
   0   6   4      116.61      114.90      6.60 o 
   1   6   4       60.80       64.08      5.64 o 
   2   6   4       99.97      100.78      6.79 o 
   3   6   4       63.90       68.95      5.86 o 
   4   6   4      103.74      114.55      7.50 o 
   5   6   4      343.89      323.32     12.24 o 
   6   6   4       24.83       27.71      5.58 o 
   7   6   4       69.50       73.03      6.40 o 
   8   6   4       11.40       17.34      4.16 o 
   9   6   4        0.12       -2.84      2.84 o 
  -9   7   4       20.63       16.03      4.10 o 
  -8   7   4        9.13       26.22      4.16 o 
  -7   7   4        2.25        9.87      3.14 o 
  -6   7   4       29.74       40.10      4.76 o 
  -5   7   4       67.19       55.30      5.28 o 
  -4   7   4      131.67      129.45      7.17 o 
  -3   7   4        8.25        9.22      3.39 o 
  -2   7   4       63.00       64.32      5.55 o 
  -1   7   4      649.39      642.37     15.60 o 
   0   7   4      154.23      138.87      8.05 o 
   1   7   4        5.26       11.27      3.72 o 
   2   7   4        1.97       12.66      3.86 o 
   3   7   4      221.23      246.00     10.80 o 
   4   7   4        4.74        4.16      4.05 o 
   5   7   4        0.35       -4.05      4.05 o 
   6   7   4       10.39       11.46      4.18 o 
   7   7   4       12.90        9.79      3.66 o 
   8   7   4        0.13       -2.52      2.73 o 
  -7   8   4        7.24        5.03      2.60 o 
  -6   8   4        0.07        2.84      2.82 o 
  -5   8   4        0.99        4.10      3.09 o 
  -4   8   4        1.25       13.75      3.25 o 
  -3   8   4       17.40       38.20      4.73 o 
  -2   8   4        2.63       -3.17      3.17 o 
  -1   8   4        1.25       10.58      3.64 o 
   0   8   4        0.72        4.10      3.47 o 
   1   8   4       19.22       13.78      4.40 o 
   2   8   4       45.87       52.44      5.83 o 
   3   8   4       45.85       52.14      5.77 o 
   4   8   4        6.45       -0.55      3.80 o 
   5   8   4        0.57        4.92      3.53 o 
   6   8   4       12.00        6.07      3.58 o 
   7   8   4       11.59       13.48      3.25 o 
  -5   9   4       49.79       37.78      3.88 o 
  -4   9   4        0.15        2.65      2.54 o 
  -3   9   4        4.60       10.34      2.76 o 
  -2   9   4       29.51       16.03      3.94 o 
  -1   9   4        7.52       13.10      3.75 o 
   0   9   4        4.34        4.43      3.34 o 
   1   9   4       31.89       49.95      5.28 o 
   2   9   4       20.00       22.43      4.18 o 
   3   9   4        0.03        1.26      3.23 o 
   4   9   4        0.86       -2.87      2.87 o 
 -13   0   5       10.95       10.56      3.83 o 
 -11   0   5        2.06       -3.31      3.31 o 
  -9   0   5       75.96       81.71      6.05 o 
  -7   0   5        1.25       -2.38      2.38 o 
  -5   0   5      401.20      376.34      7.67 o 
  -3   0   5     1125.87     1040.18     10.81 o 
  -1   0   5     1497.74     1384.54     11.77 o 
   1   0   5     7966.44     8572.26     37.80 o 
   3   0   5      129.51       81.92      4.44 o 
   5   0   5      302.35      320.76      8.84 o 
   7   0   5       50.38       45.66      4.98 o 
   9   0   5      156.35      144.30      8.38 o 
  11   0   5       46.49       39.94      5.03 o 
 -13   1   5       24.62       38.62      4.49 o 
 -12   1   5       14.92       13.43      4.40 o 
 -11   1   5       26.97       34.82      5.06 o 
 -10   1   5      562.67      562.65     15.04 o 
  -9   1   5       11.07       13.86      3.42 o 
  -8   1   5       38.53       51.32      4.43 o 
  -7   1   5      428.69      415.13      9.95 o 
  -6   1   5        1.42        8.39      2.16 o 
  -5   1   5        2.77        2.65      1.72 o 
  -4   1   5     1419.89     1357.03     13.49 o 
  -3   1   5       67.05       67.23      3.18 o 
  -2   1   5      650.60      608.61      8.13 o 
  -1   1   5      991.60      970.09     10.42 o 
   0   1   5      436.49      413.76      7.44 o 
   1   1   5     1854.61     1927.49     16.81 o 
   2   1   5       16.14       24.04      2.90 o 
   3   1   5       76.65       75.97      4.22 o 
   4   1   5     2522.34     2533.69     22.82 o 
   5   1   5      189.55      177.49      6.88 o 
   6   1   5     1547.72     1543.88     20.70 o 
   7   1   5        0.40       -0.63      3.12 o 
   8   1   5       59.93       39.92      5.01 o 
   9   1   5        0.27        1.31      3.75 o 
  10   1   5       18.03       17.83      4.46 o 
  11   1   5        0.42       -2.87      2.87 o 
  12   1   5       17.90       20.16      3.66 o 
 -13   2   5        9.35        9.08      3.42 o 
 -12   2   5        0.61        4.16      3.36 o 
 -11   2   5       48.46       28.61      5.20 o 
 -10   2   5        2.99       -2.02      3.45 o 
  -9   2   5       69.05       67.61      5.86 o 
  -8   2   5      350.88      359.47     10.51 o 
  -7   2   5      234.12      249.03      8.09 o 
  -6   2   5      138.44      134.20      5.51 o 
  -5   2   5      138.30      160.96      5.53 o 
  -4   2   5       78.11       74.92      3.70 o 
  -3   2   5      130.01      135.64      4.58 o 
  -2   2   5      578.95      618.15      9.33 o 
  -1   2   5      503.29      509.78      8.93 o 
   0   2   5       57.90       69.30      4.02 o 
   1   2   5      108.76       99.65      4.57 o 
   2   2   5     1477.76     1531.74     16.44 o 
   3   2   5       58.72       96.90      4.68 o 
   4   2   5      163.12      152.51      6.27 o 
   5   2   5        6.86        7.27      2.98 o 
   6   2   5      127.27      131.16      6.65 o 
   7   2   5      115.24      112.08      6.76 o 
   8   2   5      215.61      208.62      9.67 o 
   9   2   5      180.05      163.67      9.04 o 
  10   2   5       81.76       89.89      7.01 o 
  11   2   5        7.60        9.98      3.53 o 
  12   2   5       35.46       45.74      4.19 o 
 -12   3   5        3.16       -3.36      3.36 o 
 -11   3   5       35.57       24.81      4.87 o 
 -10   3   5        1.25       19.28      4.32 o 
  -9   3   5       10.63        9.16      3.99 o 
  -8   3   5       51.87       60.46      5.01 o 
  -7   3   5      203.02      181.90      7.40 o 
  -6   3   5      105.09      109.28      5.53 o 
  -5   3   5     1720.69     1738.93     18.98 o 
  -4   3   5       91.72       79.83      4.38 o 
  -3   3   5       24.49       19.53      2.93 o 
  -2   3   5       54.29       68.93      4.54 o 
  -1   3   5        2.98       10.72      2.60 o 
   0   3   5      410.39      411.09      9.32 o 
   1   3   5      103.65      102.11      5.12 o 
   2   3   5       11.39       22.81      3.23 o 
   3   3   5       60.58       63.07      4.65 o 
   4   3   5      810.52      846.11     15.30 o 
   5   3   5      344.13      354.13     10.90 o 
   6   3   5       58.22       45.39      5.23 o 
   7   3   5       13.84       11.21      4.10 o 
   8   3   5       40.97       42.97      5.47 o 
   9   3   5       95.95       82.76      6.92 o 
  10   3   5        3.12        2.52      3.61 o 
  11   3   5        1.23        1.07      3.06 o 
 -12   4   5        6.92        7.66      3.47 o 
 -11   4   5       41.21       37.39      5.09 o 
 -10   4   5       25.07       28.88      4.51 o 
  -9   4   5       39.56       35.78      4.87 o 
  -8   4   5       39.37       45.71      4.84 o 
  -7   4   5      136.13      145.07      7.15 o 
  -6   4   5      135.76      116.87      6.22 o 
  -5   4   5        0.77        5.52      2.46 o 
  -4   4   5        4.34        3.12      3.23 o 
  -3   4   5      132.60      144.25      7.28 o 
  -2   4   5      608.04      663.15     13.64 o 
  -1   4   5       68.98       77.45      5.04 o 
   0   4   5       95.25       99.05      5.53 o 
   1   4   5      540.34      549.85     11.86 o 
   2   4   5      120.21      135.63      6.63 o 
   3   4   5      528.74      564.74     12.82 o 
   4   4   5     1780.76     1860.95     24.15 o 
   5   4   5       10.56        7.55      3.47 o 
   6   4   5       35.01       55.83      5.31 o 
   7   4   5        1.97       -3.50      3.50 o 
   8   4   5      158.12      177.27      8.98 o 
   9   4   5       16.45        9.52      3.86 o 
  10   4   5        3.70        3.25      3.20 o 
  11   4   5        2.48       -0.14      2.73 o 
 -11   5   5       17.50       16.96      3.66 o 
 -10   5   5        0.10       -3.20      3.20 o 
  -9   5   5        5.17       13.04      3.83 o 
  -8   5   5      162.37      140.69      8.02 o 
  -7   5   5      860.71      824.11     17.13 o 
  -6   5   5      213.13      195.08      8.11 o 
  -5   5   5      155.73      179.64      9.83 o 
  -4   5   5        0.44        1.31      3.23 o 
  -3   5   5       31.58       37.75      4.49 o 
  -2   5   5       90.18       85.07      5.99 o 
  -1   5   5        7.03        2.98      3.12 o 
   0   5   5      101.68       93.81      5.97 o 
   1   5   5       35.64       27.27      3.99 o 
   2   5   5        2.68        3.34      3.12 o 
   3   5   5       30.60       31.24      4.60 o 
   4   5   5        7.02       19.69      4.13 o 
   5   5   5      265.29      274.97     10.77 o 
   6   5   5        5.26       -3.28      3.69 o 
   7   5   5        0.38       -3.47      3.47 o 
   8   5   5       15.14        3.01      3.94 o 
   9   5   5       58.85       66.95      5.72 o 
  10   5   5       10.32       12.52      3.36 o 
 -10   6   5        6.46        9.52      3.39 o 
  -9   6   5        5.26        8.53      3.53 o 
  -8   6   5        5.88        9.35      4.35 o 
  -7   6   5        2.97       -0.90      3.96 o 
  -6   6   5      225.22      196.49      8.80 o 
  -5   6   5        0.10        3.45      3.04 o 
  -4   6   5        1.39       -3.04      3.04 o 
  -3   6   5       93.54       89.91      6.24 o 
  -2   6   5      169.97      157.34      7.97 o 
  -1   6   5       13.60       17.45      3.53 o 
   0   6   5      130.03      127.76      7.28 o 
   1   6   5      201.03      218.52      9.26 o 
   2   6   5       29.21       27.76      4.38 o 
   3   6   5       29.90       35.23      5.20 o 
   4   6   5        0.37       -3.14      3.72 o 
   5   6   5        0.03       -3.53      3.53 o 
   6   6   5        6.08        3.36      4.13 o 
   7   6   5        7.04       13.29      3.69 o 
   8   6   5        0.63       -1.29      3.34 o 
   9   6   5       20.32       14.91      3.53 o 
  -9   7   5        4.72       -3.39      3.39 o 
  -8   7   5       48.00       27.17      5.09 o 
  -7   7   5       34.89       19.48      3.77 o 
  -6   7   5        0.21       -0.74      2.71 o 
  -5   7   5       37.98       52.76      5.06 o 
  -4   7   5        7.67        7.00      3.72 o 
  -3   7   5       41.28       50.66      5.17 o 
  -2   7   5        0.75       -1.12      3.64 o 
  -1   7   5      109.51      103.66      7.36 o 
   0   7   5      589.36      639.85     16.58 o 
   1   7   5      193.77      220.84     10.19 o 
   2   7   5       33.79       36.84      4.90 o 
   3   7   5      168.22      202.68      9.91 o 
   4   7   5      242.98      270.99     11.59 o 
   5   7   5        8.35        0.96      3.75 o 
   6   7   5       13.94       13.62      4.16 o 
   7   7   5        0.13       -2.60      3.17 o 
   8   7   5        0.19       -2.30      2.30 o 
  -7   8   5        6.65       10.28      2.60 o 
  -6   8   5       13.18        9.22      3.17 o 
  -5   8   5        4.07       -0.27      2.73 o 
  -4   8   5        8.73        4.18      3.39 o 
  -3   8   5       52.29       44.02      5.39 o 
  -2   8   5        0.01       -0.93      3.17 o 
  -1   8   5        0.10       -3.20      3.20 o 
   0   8   5        6.01        4.48      3.77 o 
   1   8   5        1.77       -0.63      3.88 o 
   2   8   5       36.81       36.19      5.50 o 
   3   8   5        7.30       -0.71      3.88 o 
   4   8   5        8.48       19.93      4.05 o 
   5   8   5       28.98       32.17      4.51 o 
   6   8   5        7.00       -2.79      3.09 o 
  -4   9   5        9.82       10.77      2.84 o 
  -3   9   5       40.95       43.00      4.51 o 
  -2   9   5       42.02       29.65      4.24 o 
  -1   9   5        3.75       -2.98      2.98 o 
   0   9   5       51.28       57.64      5.42 o 
   1   9   5       12.27        3.99      3.99 o 
   2   9   5        0.46        8.56      3.25 o 
   3   9   5        0.51        5.80      2.98 o 
 -12   0   6        6.45       -3.23      3.45 o 
 -10   0   6        1.30        7.30      3.47 o 
  -8   0   6      112.39      114.32      6.24 o 
  -6   0   6     1172.85     1089.69     15.14 o 
  -4   0   6      541.55      561.27      9.18 o 
  -2   0   6     3158.78     2923.70     19.63 o 
   0   0   6      141.06      123.50      4.44 o 
   2   0   6    15248.63    16627.66     67.62 o 
   4   0   6       23.81       17.09      3.17 o 
   6   0   6        0.50        4.13      2.84 o 
   8   0   6        0.47        2.38      3.34 o 
  10   0   6       63.01       64.00      5.66 o 
  12   0   6        2.15        6.12      2.41 o 
 -13   1   6        0.14       -0.38      2.87 o 
 -12   1   6        5.43        5.22      3.50 o 
 -11   1   6        5.98        9.90      4.02 o 
 -10   1   6      199.00      200.60      9.07 o 
  -9   1   6       66.24       59.16      5.44 o 
  -8   1   6       52.31       48.64      4.62 o 
  -7   1   6       75.07       72.19      4.71 o 
  -6   1   6       44.07       39.70      3.42 o 
  -5   1   6      486.40      423.42      8.67 o 
  -4   1   6        3.20       -0.36      1.94 o 
  -3   1   6      161.87      112.60      4.22 o 
  -2   1   6       95.58       97.57      3.97 o 
  -1   1   6      287.62      298.38      6.59 o 
   0   1   6      303.89      346.96      7.39 o 
   1   1   6       14.39        9.98      2.52 o 
   2   1   6      427.66      431.25      9.03 o 
   3   1   6        0.17        1.67      2.62 o 
   4   1   6      102.43      120.77      5.69 o 
   5   1   6      405.20      406.31     10.33 o 
   6   1   6      210.80      201.69      8.30 o 
   7   1   6      248.82      246.62      9.60 o 
   8   1   6       19.45       14.58      4.16 o 
   9   1   6       46.11       39.01      5.39 o 
  10   1   6        1.81        3.23      3.34 o 
  11   1   6        1.17        4.76      3.31 o 
  12   1   6        3.74        5.36      2.46 o 
 -12   2   6       40.86       39.34      4.54 o 
 -11   2   6        8.86        0.71      3.36 o 
 -10   2   6        3.42        1.61      3.39 o 
  -9   2   6      153.58      129.31      7.28 o 
  -8   2   6      192.09      186.91      7.97 o 
  -7   2   6      232.38      243.56      8.20 o 
  -6   2   6      180.42      197.94      6.82 o 
  -5   2   6      483.69      476.62      9.60 o 
  -4   2   6       24.49       22.07      2.65 o 
  -3   2   6       72.64       84.36      4.08 o 
  -2   2   6      313.60      310.48      7.22 o 
  -1   2   6      334.25      355.14      8.13 o 
   0   2   6      293.38      313.25      7.77 o 
   1   2   6      482.52      547.33     10.22 o 
   2   2   6      765.05      778.24     12.43 o 
   3   2   6      263.51      279.80      8.09 o 
   4   2   6      681.19      709.08     13.21 o 
   5   2   6      190.06      166.88      7.23 o 
   6   2   6      128.31      125.16      6.98 o 
   7   2   6       62.60       73.14      5.80 o 
   8   2   6      150.84      157.19      8.87 o 
   9   2   6       11.89       15.34      4.16 o 
  10   2   6       12.21       20.15      4.21 o 
  11   2   6       13.00       10.75      3.56 o 
 -12   3   6       61.50       57.90      5.17 o 
 -11   3   6       18.01       26.86      4.07 o 
 -10   3   6       32.98       37.77      4.95 o 
  -9   3   6       32.88       30.83      4.49 o 
  -8   3   6      246.64      235.38      9.05 o 
  -7   3   6      148.85      144.30      6.87 o 
  -6   3   6      529.35      508.96     11.44 o 
  -5   3   6       40.68       45.93      3.78 o 
  -4   3   6      351.67      343.69      8.73 o 
  -3   3   6      661.54      706.14     12.49 o 
  -2   3   6       40.50       49.71      4.16 o 
  -1   3   6      745.69      781.74     13.62 o 
   0   3   6      147.37      134.90      6.08 o 
   1   3   6      630.00      737.22     13.15 o 
   2   3   6       70.48       67.84      4.68 o 
   3   3   6        1.97        2.46      2.68 o 
   4   3   6      126.61      133.68      6.79 o 
   5   3   6      101.83       93.81      6.35 o 
   6   3   6      623.66      624.30     15.14 o 
   7   3   6        5.11       20.56      4.43 o 
   8   3   6        5.08        2.00      3.66 o 
   9   3   6        5.19        8.18      3.75 o 
  10   3   6        3.90        8.48      3.45 o 
  11   3   6        5.93       -2.68      2.68 o 
 -12   4   6        0.23       -2.46      2.46 o 
 -11   4   6        3.44       -2.95      2.98 o 
 -10   4   6       10.33       21.60      3.80 o 
  -9   4   6      108.95      121.21      7.25 o 
  -8   4   6       24.38       18.30      4.21 o 
  -7   4   6      265.24      276.47      9.73 o 
  -6   4   6       63.95       63.04      4.95 o 
  -5   4   6      209.58      239.63      8.25 o 
  -4   4   6       76.88       93.32      5.80 o 
  -3   4   6        3.12        7.57      3.17 o 
  -2   4   6       26.21       29.21      3.91 o 
  -1   4   6        9.42       16.11      3.58 o 
   0   4   6      150.70      173.48      7.34 o 
   1   4   6       27.95       17.70      3.94 o 
   2   4   6        0.01        4.84      2.71 o 
   3   4   6      378.20      351.72     10.68 o 
   4   4   6        0.01       -2.90      3.17 o 
   5   4   6      103.29       98.13      6.65 o 
   6   4   6       12.28       11.43      4.13 o 
   7   4   6       31.35       27.46      4.76 o 
   8   4   6       35.89       45.65      5.58 o 
   9   4   6      142.96      146.69      7.94 o 
  10   4   6        4.73        5.96      3.09 o 
 -11   5   6        0.54        0.60      2.68 o 
 -10   5   6       23.04       30.11      4.29 o 
  -9   5   6        0.71        4.35      3.25 o 
  -8   5   6       44.04       37.61      4.73 o 
  -7   5   6        1.14        6.48      3.31 o 
  -6   5   6      124.71       96.45      6.43 o 
  -5   5   6       32.89       27.38      4.57 o 
  -4   5   6        2.89       -1.78      3.99 o 
  -3   5   6        5.99        9.90      3.83 o 
  -2   5   6        2.40        0.88      3.25 o 
  -1   5   6      397.23      451.90     12.69 o 
   0   5   6        1.19       -0.63      3.06 o 
   1   5   6       52.41       61.45      5.31 o 
   2   5   6       57.59       46.65      5.20 o 
   3   5   6        0.84        7.36      3.45 o 
   4   5   6        3.10       -1.94      3.53 o 
   5   5   6        0.09        5.03      3.58 o 
   6   5   6      197.97      185.53      9.31 o 
   7   5   6        1.01       -1.89      3.58 o 
   8   5   6       16.63       19.01      4.24 o 
   9   5   6        2.15        4.13      3.25 o 
  10   5   6       95.65       82.66      5.31 o 
 -10   6   6        0.26        2.16      2.54 o 
  -9   6   6       64.72       51.93      4.98 o 
  -8   6   6        4.89        1.18      3.04 o 
  -7   6   6       47.45       54.71      5.42 o 
  -6   6   6        5.09        0.88      4.68 o 
  -5   6   6      103.99      136.53      9.09 o 
  -4   6   6       36.88       19.64      5.06 o 
  -3   6   6       29.00       40.23      5.42 o 
  -2   6   6      567.05      543.65     15.02 o 
  -1   6   6      529.95      569.91     15.31 o 
   0   6   6        0.56       -3.39      3.39 o 
   1   6   6        5.18        6.95      3.72 o 
   2   6   6      137.23      152.68      8.65 o 
   3   6   6      251.49      248.44     10.64 o 
   4   6   6       73.22       80.23      7.11 o 
   5   6   6        5.65        3.94      4.02 o 
   6   6   6        8.49       13.10      3.99 o 
   7   6   6       24.87       19.61      4.32 o 
   8   6   6        0.56        2.57      3.04 o 
   9   6   6        7.79        5.99      2.68 o 
  -9   7   6       11.38        8.18      3.17 o 
  -8   7   6       32.42       27.87      4.54 o 
  -7   7   6        1.90       -2.73      3.14 o 
  -6   7   6        0.10        3.86      3.09 o 
  -5   7   6        4.09        6.43      3.94 o 
  -4   7   6        4.50        0.30      4.05 o 
  -3   7   6       16.20       12.83      3.94 o 
  -2   7   6        0.08       -1.31      3.88 o 
  -1   7   6        5.19        4.98      3.91 o 
   0   7   6        0.15       -4.29      4.29 o 
   1   7   6       19.91       34.62      5.50 o 
   2   7   6       11.02       18.95      4.18 o 
   3   7   6        0.30       -0.49      3.88 o 
   4   7   6        0.81        5.06      3.69 o 
   5   7   6        6.02        8.09      3.96 o 
   6   7   6        6.65        3.91      3.45 o 
   7   7   6        0.23        3.20      2.84 o 
  -7   8   6        0.43       -1.97      2.08 o 
  -6   8   6        1.57       -2.79      2.79 o 
  -5   8   6       59.23       43.58      5.03 o 
  -4   8   6       26.48       17.50      4.13 o 
  -3   8   6        1.33        9.52      3.42 o 
  -2   8   6      182.56      194.66      9.51 o 
  -1   8   6       24.95       24.10      4.65 o 
   0   8   6      126.71      155.26      9.03 o 
   1   8   6       40.04       53.83      5.91 o 
   2   8   6      131.63      141.99      8.76 o 
   3   8   6        2.63        6.18      3.64 o 
   4   8   6       31.01       49.32      5.03 o 
   5   8   6       12.06       17.83      3.66 o 
   6   8   6        3.28        4.62      2.57 o 
  -4   9   6        0.16        0.74      2.41 o 
  -3   9   6        5.28        9.82      2.98 o 
  -2   9   6       34.28       24.54      4.19 o 
  -1   9   6       25.91       26.34      4.16 o 
   0   9   6        2.44        3.36      3.64 o 
   1   9   6        1.34        2.05      3.14 o 
   2   9   6        2.25       10.39      3.23 o 
 -13   0   7       22.18       17.04      3.97 o 
 -11   0   7       13.81       21.99      3.97 o 
  -9   0   7       51.61       48.01      5.09 o 
  -7   0   7     1330.66     1316.47     18.89 o 
  -5   0   7      457.05      465.52      9.68 o 
  -3   0   7      616.33      681.10     10.48 o 
  -1   0   7      608.40      658.44     10.15 o 
   1   0   7       88.76       84.16      4.57 o 
   3   0   7     5742.17     5683.58     37.68 o 
   5   0   7      196.78      193.80      7.84 o 
   7   0   7       53.65       41.04      4.73 o 
   9   0   7        9.90       15.07      3.75 o 
  11   0   7        0.16        1.59      2.76 o 
 -12   1   7        0.57        4.32      3.06 o 
 -11   1   7        9.11        2.84      3.86 o 
 -10   1   7       56.13       58.98      5.69 o 
  -9   1   7        1.01        5.69      3.34 o 
  -8   1   7        0.27       -0.66      2.71 o 
  -7   1   7       11.44        3.88      2.90 o 
  -6   1   7        3.97        1.07      2.32 o 
  -5   1   7      221.35      246.42      7.21 o 
  -4   1   7     2259.97     2338.13     20.71 o 
  -3   1   7      478.60      473.57      8.94 o 
  -2   1   7      270.96      271.77      6.78 o 
  -1   1   7       33.79       32.99      3.09 o 
   0   1   7     1554.83     1702.11     18.00 o 
   1   1   7     1621.55     1764.21     19.04 o 
   2   1   7      129.15      128.54      5.67 o 
   3   1   7      365.69      370.24      9.37 o 
   4   1   7      103.20      120.13      5.91 o 
   5   1   7       51.03       53.81      4.62 o 
   6   1   7       96.83       81.92      6.02 o 
   7   1   7       64.61       61.37      5.47 o 
   8   1   7      118.99      113.42      7.20 o 
   9   1   7       21.86       13.29      3.88 o 
  10   1   7        0.62        0.19      2.93 o 
  11   1   7        6.43        7.22      3.09 o 
 -12   2   7       16.92       19.83      3.80 o 
 -11   2   7        1.27       -3.20      3.20 o 
 -10   2   7       62.25       50.04      5.61 o 
  -9   2   7       40.80       44.92      4.95 o 
  -8   2   7      875.29      801.65     16.19 o 
  -7   2   7      385.26      377.70     10.41 o 
  -6   2   7      171.14      164.81      6.63 o 
  -5   2   7      534.47      513.66     10.70 o 
  -4   2   7       56.56       59.59      3.86 o 
  -3   2   7        8.62        6.04      2.54 o 
  -2   2   7      341.24      363.43      8.52 o 
  -1   2   7       54.38       54.43      4.10 o 
   0   2   7      279.55      295.28      8.12 o 
   1   2   7      931.77      917.28     14.06 o 
   2   2   7       74.51       71.76      4.68 o 
   3   2   7      278.80      242.83      8.01 o 
   4   2   7      532.67      561.19     12.43 o 
   5   2   7      344.51      338.14     10.32 o 
   6   2   7        2.52        7.63      3.12 o 
   7   2   7        2.92        9.46      3.55 o 
   8   2   7      165.10      161.83      8.68 o 
   9   2   7        6.79       15.40      3.91 o 
  10   2   7        2.17       -2.76      2.76 o 
  11   2   7       10.51        3.97      2.95 o 
 -12   3   7        5.17        4.32      2.90 o 
 -11   3   7       77.54       69.56      5.94 o 
 -10   3   7       13.49       16.41      4.57 o 
  -9   3   7      108.64      111.73      7.25 o 
  -8   3   7        4.78        8.18      3.28 o 
  -7   3   7      134.60      128.69      6.87 o 
  -6   3   7       41.31       26.15      3.67 o 
  -5   3   7        1.64        6.95      2.60 o 
  -4   3   7      150.25      165.14      6.57 o 
  -3   3   7        7.00        9.00      2.68 o 
  -2   3   7      159.76      189.04      7.42 o 
  -1   3   7       61.53       51.53      4.57 o 
   0   3   7      239.44      216.96      7.73 o 
   1   3   7      126.15      125.01      6.19 o 
   2   3   7        6.99       10.15      2.95 o 
   3   3   7      147.73      157.57      7.26 o 
   4   3   7      131.51      142.06      7.20 o 
   5   3   7       40.53       35.37      4.81 o 
   6   3   7       27.00       15.37      4.51 o 
   7   3   7      480.03      496.62     14.42 o 
   8   3   7        1.86        8.09      3.64 o 
   9   3   7       88.82       86.78      6.46 o 
  10   3   7        0.28        6.73      3.12 o 
  11   3   7       25.58       21.25      3.45 o 
 -11   4   7        9.01        8.26      3.28 o 
 -10   4   7        2.88        2.24      3.04 o 
  -9   4   7        0.21       -0.66      3.12 o 
  -8   4   7       32.42       31.59      4.68 o 
  -7   4   7       26.62       27.98      4.21 o 
  -6   4   7      355.10      360.41     10.84 o 
  -5   4   7       37.64       46.67      4.43 o 
  -4   4   7       98.14       91.10      6.19 o 
  -3   4   7        0.85       -2.84      2.84 o 
  -2   4   7      293.01      326.72     10.48 o 
  -1   4   7       56.54       63.50      4.98 o 
   0   4   7        0.58        6.40      2.93 o 
   1   4   7        1.92       -2.73      2.79 o 
   2   4   7      147.95      147.29      7.26 o 
   3   4   7        0.01       -3.25      3.25 o 
   4   4   7      511.12      498.69     13.33 o 
   5   4   7        7.60        7.63      3.50 o 
   6   4   7       29.06       30.80      4.95 o 
   7   4   7       22.49       24.09      4.70 o 
   8   4   7      123.35      130.91      7.86 o 
   9   4   7       48.06       50.50      5.01 o 
  10   4   7        0.33       10.50      2.82 o 
 -11   5   7        5.97       11.13      2.76 o 
 -10   5   7       18.93       12.61      3.17 o 
  -9   5   7       83.58       85.16      5.97 o 
  -8   5   7       34.39       32.66      4.68 o 
  -7   5   7      292.60      282.83     10.31 o 
  -6   5   7       10.26        5.63      3.36 o 
  -5   5   7        3.00        0.85      3.61 o 
  -4   5   7       83.26       75.89      7.01 o 
  -3   5   7        0.60        0.19      4.02 o 
  -2   5   7        0.01       -2.16      3.45 o 
  -1   5   7      130.03      132.33      7.75 o 
   0   5   7      206.60      231.78      9.65 o 
   1   5   7      185.80      201.01      8.96 o 
   2   5   7        3.53        1.04      3.25 o 
   3   5   7       52.18       54.61      5.55 o 
   4   5   7        0.58       -0.16      3.39 o 
   5   5   7        4.51       -3.42      3.58 o 
   6   5   7       22.46       28.11      4.76 o 
   7   5   7       53.69       59.31      5.88 o 
   8   5   7       37.11       33.73      4.38 o 
   9   5   7       28.44       37.01      4.08 o 
  -9   6   7       16.01       16.82      3.28 o 
  -8   6   7       94.16       76.91      5.64 o 
  -7   6   7       51.88       56.85      5.47 o 
  -6   6   7       38.28       20.71      5.06 o 
  -5   6   7       20.01       -1.01      4.73 o 
  -4   6   7        3.04       -2.16      4.38 o 
  -3   6   7       48.45       22.24      5.55 o 
  -2   6   7      113.41      112.86      8.18 o 
  -1   6   7       51.39       64.23      6.32 o 
   0   6   7        9.86        8.07      4.76 o 
   1   6   7        0.93       -3.34      3.34 o 
   2   6   7        4.74        6.26      3.80 o 
   3   6   7        0.17       -1.34      3.80 o 
   4   6   7      259.19      265.91     10.97 o 
   5   6   7       21.55       39.05      5.17 o 
   6   6   7        4.08        0.00      3.25 o 
   7   6   7        2.14        1.39      3.23 o 
   8   6   7       26.67       28.44      3.86 o 
  -8   7   7        6.28        9.13      2.65 o 
  -7   7   7       39.92       51.62      6.07 o 
  -6   7   7        4.02       15.39      4.43 o 
  -5   7   7       17.19       10.97      4.46 o 
  -4   7   7       92.30      101.29      7.85 o 
  -3   7   7       17.40       22.48      5.25 o 
  -2   7   7      118.16      140.87      8.68 o 
  -1   7   7       44.38       43.52      5.96 o 
   0   7   7      193.52      195.99     10.14 o 
   1   7   7       33.78       36.68      5.55 o 
   2   7   7       84.53       88.78      7.31 o 
   3   7   7        1.74        2.54      3.75 o 
   4   7   7       30.57       21.17      4.90 o 
   5   7   7        0.87       -2.11      3.14 o 
   6   7   7        6.60        7.38      3.12 o 
   7   7   7        0.48       -1.59      2.27 o 
  -6   8   7        1.63        2.21      2.62 o 
  -5   8   7        0.16        4.46      2.90 o 
  -4   8   7       20.99       23.49      4.24 o 
  -3   8   7       52.87       45.99      5.47 o 
  -2   8   7        2.60        1.83      3.83 o 
  -1   8   7       35.24       32.93      5.33 o 
   0   8   7        0.49        9.08      3.72 o 
   1   8   7        0.02       -3.36      3.36 o 
   2   8   7        0.97        0.49      3.50 o 
   3   8   7       40.57       29.49      4.81 o 
   4   8   7        1.19        2.90      2.90 o 
   5   8   7        3.80       12.14      2.90 o 
  -2   9   7        0.14        1.75      3.01 o 
  -1   9   7        4.14        1.50      3.14 o 
   0   9   7        0.84        3.45      2.76 o 
   1   9   7        2.67        2.68      2.90 o 
 -12   0   8       16.08       15.51      3.94 o 
 -10   0   8        9.33       13.02      3.91 o 
  -8   0   8      261.07      265.99      9.87 o 
  -6   0   8      404.09      358.97      9.78 o 
  -4   0   8      643.88      620.80     11.38 o 
  -2   0   8        3.97        3.69      2.24 o 
   0   0   8     1128.60     1152.20     15.60 o 
   2   0   8      849.36      885.47     14.89 o 
   4   0   8       33.69       42.53      4.27 o 
   6   0   8       59.75       54.64      5.61 o 
   8   0   8        1.41        0.52      3.53 o 
  10   0   8       16.16       15.59      3.83 o 
 -12   1   8        8.63       -0.60      2.95 o 
 -11   1   8        4.48        7.46      3.23 o 
 -10   1   8        1.43       -1.09      3.09 o 
  -9   1   8      681.34      678.70     15.80 o 
  -8   1   8        5.05        3.69      2.90 o 
  -7   1   8      236.06      220.71      8.47 o 
  -6   1   8       25.06       28.25      3.56 o 
  -5   1   8        7.61        8.50      2.68 o 
  -4   1   8        0.39       -2.16      2.16 o 
  -3   1   8      422.46      430.00      9.37 o 
  -2   1   8        3.83        5.14      2.32 o 
  -1   1   8      230.08      247.74      7.43 o 
   0   1   8      121.80      137.84      6.08 o 
   1   1   8      730.21      756.19     13.47 o 
   2   1   8      908.84      952.00     15.37 o 
   3   1   8      730.09      729.77     13.93 o 
   4   1   8      404.65      402.23     10.96 o 
   5   1   8       76.03       82.64      5.66 o 
   6   1   8      252.86      260.19      9.84 o 
   7   1   8      135.87      141.15      7.91 o 
   8   1   8       50.02       55.81      5.66 o 
   9   1   8        2.96       -2.46      3.53 o 
  10   1   8        2.88        5.00      3.31 o 
  11   1   8        1.52        3.01      2.54 o 
 -12   2   8        2.42        7.27      2.71 o 
 -11   2   8       48.36       40.13      4.92 o 
 -10   2   8       24.85       24.86      4.35 o 
  -9   2   8        2.34        4.43      3.47 o 
  -8   2   8       92.17       82.71      5.80 o 
  -7   2   8      276.78      238.05      8.91 o 
  -6   2   8      331.68      365.40     10.07 o 
  -5   2   8      272.85      259.24      8.28 o 
  -4   2   8      132.49      111.54      5.56 o 
  -3   2   8       13.37       13.56      2.87 o 
  -2   2   8      507.18      510.56     11.01 o 
  -1   2   8       39.17       55.37      4.46 o 
   0   2   8       44.25       30.67      3.67 o 
   1   2   8        4.37        2.49      2.79 o 
   2   2   8       56.73       56.80      4.62 o 
   3   2   8      155.33      172.43      7.12 o 
   4   2   8        3.87        3.39      2.79 o 
   5   2   8      283.97      264.92      9.79 o 
   6   2   8        0.28        0.44      3.34 o 
   7   2   8      391.72      352.32     12.11 o 
   8   2   8        0.94       -1.34      3.42 o 
   9   2   8       12.99        9.16      4.02 o 
  10   2   8       26.42       23.44      4.02 o 
 -12   3   8        0.23        2.00      2.73 o 
 -11   3   8       35.92       38.76      4.43 o 
 -10   3   8       45.01       40.95      4.87 o 
  -9   3   8       52.88       77.75      6.05 o 
  -8   3   8       86.73       95.89      6.73 o 
  -7   3   8      201.79      205.90      8.58 o 
  -6   3   8      168.45      166.07      7.42 o 
  -5   3   8       17.39       12.09      3.12 o 
  -4   3   8       85.31       86.40      5.53 o 
  -3   3   8       86.62       87.26      5.58 o 
  -2   3   8      129.86      157.65      7.64 o 
  -1   3   8       13.67        5.99      3.28 o 
   0   3   8       16.39        9.46      3.56 o 
   1   3   8      238.84      256.25      8.91 o 
   2   3   8      139.49      141.45      6.96 o 
   3   3   8      239.81      260.52      9.32 o 
   4   3   8        2.44        6.21      3.72 o 
   5   3   8       13.92       14.85      4.07 o 
   6   3   8      315.66      298.60     11.30 o 
   7   3   8        3.10        1.72      3.96 o 
   8   3   8       79.79       74.76      6.38 o 
   9   3   8        5.28        4.48      3.50 o 
  10   3   8       32.11       15.07      3.72 o 
 -11   4   8       25.29       22.87      3.66 o 
 -10   4   8       47.35       40.84      4.81 o 
  -9   4   8        5.77        3.50      3.01 o 
  -8   4   8       68.46       44.57      5.44 o 
  -7   4   8       11.43        0.00      3.28 o 
  -6   4   8        0.07       -2.68      2.68 o 
  -5   4   8      169.54      189.96      8.44 o 
  -4   4   8      439.65      465.64     13.02 o 
  -3   4   8       78.48       99.42      6.79 o 
  -2   4   8       74.29       79.66      6.16 o 
  -1   4   8      501.90      531.75     13.42 o 
   0   4   8       10.57       14.00      3.80 o 
   1   4   8       13.19       11.81      3.88 o 
   2   4   8       33.13       33.84      4.40 o 
   3   4   8        7.28        3.20      3.23 o 
   4   4   8       27.25       44.42      4.92 o 
   5   4   8      672.09      681.60     16.27 o 
   6   4   8       18.59        7.22      4.18 o 
   7   4   8        7.96       10.83      4.02 o 
   8   4   8        3.73       -1.78      3.01 o 
   9   4   8        1.81       -3.04      3.04 o 
 -10   5   8       29.03       21.77      3.53 o 
  -9   5   8        5.29        6.02      2.95 o 
  -8   5   8       95.77       99.92      6.51 o 
  -7   5   8       19.24       10.69      3.83 o 
  -6   5   8       61.24       57.70      5.47 o 
  -5   5   8      194.28      200.84      9.86 o 
  -4   5   8       49.91       50.06      6.46 o 
  -3   5   8        0.17       -0.57      3.50 o 
  -2   5   8       20.02       24.72      4.57 o 
  -1   5   8        3.51        2.49      3.34 o 
   0   5   8       94.26      100.75      6.79 o 
   1   5   8        0.16        2.19      3.47 o 
   2   5   8      338.32      338.33     11.80 o 
   3   5   8        1.89       -0.41      3.42 o 
   4   5   8       12.43       10.42      3.94 o 
   5   5   8       12.23       26.55      4.10 o 
   6   5   8       84.84       80.51      6.46 o 
   7   5   8       13.38       10.88      3.61 o 
   8   5   8        8.29        6.43      3.09 o 
   9   5   8        5.67        3.66      2.82 o 
  -9   6   8       21.34       21.09      3.20 o 
  -8   6   8       24.77       23.90      3.66 o 
  -7   6   8       12.05       12.11      3.58 o 
  -6   6   8       68.36       61.37      6.46 o 
  -5   6   8        8.61       12.58      4.81 o 
  -4   6   8        3.36       -4.05      4.05 o 
  -3   6   8        3.83        1.50      3.66 o 
  -2   6   8       28.02       20.05      4.87 o 
  -1   6   8        0.36       -1.26      3.83 o 
   0   6   8        5.24       12.91      4.27 o 
   1   6   8       18.75       18.13      4.49 o 
   2   6   8        7.23        9.68      3.94 o 
   3   6   8       28.48       17.97      4.79 o 
   4   6   8        4.13        1.45      3.64 o 
   5   6   8       36.91       43.22      5.03 o 
   6   6   8        1.10        3.58      3.01 o 
   7   6   8        4.78        5.30      2.82 o 
   8   6   8        0.32       -2.19      2.19 o 
  -8   7   8        3.79       -1.80      2.41 o 
  -7   7   8        0.16       -1.31      3.23 o 
  -6   7   8        0.25        9.41      4.02 o 
  -5   7   8        2.12        2.27      3.88 o 
  -4   7   8        0.96        7.16      4.10 o 
  -3   7   8      167.27      150.64      9.53 o 
  -2   7   8       21.64       28.74      5.17 o 
  -1   7   8       49.85       50.42      6.16 o 
   0   7   8       37.19       48.20      6.05 o 
   1   7   8      315.88      315.57     12.07 o 
   2   7   8      263.07      233.96     10.66 o 
   3   7   8       37.07       36.13      5.03 o 
   4   7   8        0.95        4.02      3.34 o 
   5   7   8       41.41       36.52      4.40 o 
   6   7   8        2.15       -2.60      2.60 o 
  -5   8   8        7.22       13.45      3.69 o 
  -4   8   8        4.29        3.64      3.47 o 
  -3   8   8        8.15       14.19      3.94 o 
  -2   8   8       42.59       50.11      5.25 o 
  -1   8   8        5.56        6.75      3.86 o 
   0   8   8        2.17        9.82      3.77 o 
   1   8   8       10.39        3.91      3.97 o 
   2   8   8        4.50       10.83      3.45 o 
   3   8   8        0.93       -2.02      2.82 o 
   4   8   8        9.39        4.70      2.84 o 
 -11   0   9       14.87       21.63      3.83 o 
  -9   0   9        0.95        1.39      3.77 o 
  -7   0   9      184.72      152.40      7.51 o 
  -5   0   9      280.69      254.23      8.42 o 
  -3   0   9      575.12      576.35     11.67 o 
  -1   0   9     1858.12     1902.66     21.36 o 
   1   0   9     1424.48     1504.23     20.33 o 
   3   0   9     1697.02     1737.38     23.18 o 
   5   0   9      444.64      421.16     12.31 o 
   7   0   9        0.85       -3.42      3.42 o 
   9   0   9        2.46       -1.37      3.04 o 
 -12   1   9        0.84       -0.05      2.68 o 
 -11   1   9        2.57        1.42      3.23 o 
 -10   1   9       18.29       19.96      4.38 o 
  -9   1   9       95.28       87.39      6.57 o 
  -8   1   9      291.78      294.06     10.56 o 
  -7   1   9        4.40        9.22      2.95 o 
  -6   1   9      164.00      174.20      7.42 o 
  -5   1   9      114.12      109.15      5.83 o 
  -4   1   9        1.22        1.15      2.54 o 
  -3   1   9        5.67       17.56      3.06 o 
  -2   1   9       17.53       11.60      3.06 o 
  -1   1   9        1.36        9.41      2.76 o 
   0   1   9       96.42      113.63      6.02 o 
   1   1   9        8.74        2.71      3.04 o 
   2   1   9       67.58       79.33      5.55 o 
   3   1   9      132.67      135.74      6.87 o 
   4   1   9        2.73       -0.44      2.93 o 
   5   1   9       10.02        9.60      3.77 o 
   6   1   9        6.68        7.79      3.77 o 
   7   1   9        1.15       -2.98      3.36 o 
   8   1   9       20.32       23.38      4.38 o 
   9   1   9        4.30        5.55      3.25 o 
  10   1   9        0.01        5.17      2.87 o 
 -12   2   9        0.13       -2.38      2.38 o 
 -11   2   9       92.79       95.68      6.02 o 
 -10   2   9        6.05        0.71      3.31 o 
  -9   2   9       53.42       49.87      5.36 o 
  -8   2   9       76.28       66.66      5.86 o 
  -7   2   9       23.98       16.08      3.86 o 
  -6   2   9      201.73      197.86      8.14 o 
  -5   2   9      415.56      419.47     11.07 o 
  -4   2   9       79.27       53.67      4.63 o 
  -3   2   9      171.42      178.68      7.29 o 
  -2   2   9       49.23       60.98      4.82 o 
  -1   2   9      257.01      281.19      9.41 o 
   0   2   9       11.22       19.44      3.83 o 
   1   2   9      292.15      314.86      9.85 o 
   2   2   9       26.64       17.09      3.50 o 
   3   2   9       34.97       33.56      4.13 o 
   4   2   9      238.33      251.47      9.57 o 
   5   2   9       10.97       11.76      3.61 o 
   6   2   9      107.54      106.40      7.01 o 
   7   2   9      132.26      110.09      7.23 o 
   8   2   9        2.66        5.55      3.69 o 
   9   2   9       22.08       12.99      3.99 o 
  10   2   9        2.66        2.30      2.79 o 
 -11   3   9       22.36       14.39      3.42 o 
 -10   3   9        0.71       -2.95      2.95 o 
  -9   3   9        6.67        7.03      3.34 o 
  -8   3   9        4.15        6.84      3.36 o 
  -7   3   9       50.59       49.95      5.17 o 
  -6   3   9      216.09      234.00      9.40 o 
  -5   3   9        8.33        5.39      3.14 o 
  -4   3   9        0.86        7.22      3.06 o 
  -3   3   9      199.68      217.63      8.99 o 
  -2   3   9       32.52       40.56      4.98 o 
  -1   3   9        6.89       26.06      4.21 o 
   0   3   9      365.58      362.09     11.31 o 
   1   3   9      256.05      251.44      9.30 o 
   2   3   9        1.87        0.33      2.93 o 
   3   3   9      312.18      319.45     10.89 o 
   4   3   9      140.89      133.27      7.48 o 
   5   3   9        7.95        8.29      3.61 o 
   6   3   9       71.18       78.26      6.38 o 
   7   3   9       78.56       84.77      6.68 o 
   8   3   9        1.71       -1.56      3.17 o 
   9   3   9        4.34       -2.73      2.73 o 
 -11   4   9        3.66       12.22      2.87 o 
 -10   4   9       52.74       45.36      4.68 o 
  -9   4   9       64.02       70.40      5.61 o 
  -8   4   9       11.53       15.67      3.91 o 
  -7   4   9       57.59       45.91      5.06 o 
  -6   4   9       30.99       43.68      4.95 o 
  -5   4   9       53.99       38.60      5.09 o 
  -4   4   9       22.41       34.38      4.46 o 
  -3   4   9        3.80       -3.55      3.55 o 
  -2   4   9       32.79       37.94      4.79 o 
  -1   4   9        1.35        0.19      3.01 o 
   0   4   9      143.79      147.68      7.72 o 
   1   4   9       68.87       79.35      6.21 o 
   2   4   9       38.48       40.29      4.73 o 
   3   4   9       34.88       27.52      4.49 o 
   4   4   9       57.29       54.58      5.61 o 
   5   4   9       14.45       17.45      4.48 o 
   6   4   9       96.86       86.21      6.62 o 
   7   4   9        3.88        4.48      3.25 o 
   8   4   9        0.22        5.06      3.06 o 
   9   4   9       15.46        9.02      3.12 o 
 -10   5   9        4.42        9.22      2.38 o 
  -9   5   9       16.46       19.25      3.61 o 
  -8   5   9        2.72       10.42      3.06 o 
  -7   5   9      105.54      112.09      6.98 o 
  -6   5   9       10.76       18.13      3.97 o 
  -5   5   9      244.18      244.11     10.88 o 
  -4   5   9        7.77       -2.90      4.48 o 
  -3   5   9       25.91       37.72      5.25 o 
  -2   5   9       44.03       45.03      5.50 o 
  -1   5   9       32.32       37.91      4.90 o 
   0   5   9        0.88       13.75      3.66 o 
   1   5   9      104.18      104.23      7.09 o 
   2   5   9       10.86        7.25      3.83 o 
   3   5   9      214.03      222.91      9.89 o 
   4   5   9       24.58       13.98      4.29 o 
   5   5   9       80.58       85.10      6.57 o 
   6   5   9        6.01       14.44      3.58 o 
   7   5   9       11.78        2.35      3.20 o 
   8   5   9        0.05        0.49      2.32 o 
  -9   6   9        1.52       -1.07      2.27 o 
  -8   6   9        5.00        4.18      2.63 o 
  -7   6   9       31.24       19.69      4.02 o 
  -6   6   9       55.13       45.06      5.83 o 
  -5   6   9       65.26       62.79      6.73 o 
  -4   6   9       50.19       52.91      6.29 o 
  -3   6   9       27.73       35.12      5.52 o 
  -2   6   9       87.16       87.79      7.22 o 
  -1   6   9      243.08      225.05     10.39 o 
   0   6   9      349.70      353.10     12.70 o 
   1   6   9        5.60        2.63      3.96 o 
   2   6   9       32.05       33.48      4.95 o 
   3   6   9       14.73        8.40      4.24 o 
   4   6   9       82.13       64.99      5.58 o 
   5   6   9       32.49       33.51      4.70 o 
   6   6   9        8.59       12.77      3.20 o 
   7   6   9        2.49        6.18      2.43 o 
  -7   7   9        3.75        7.25      3.23 o 
  -6   7   9        0.00        4.02      3.25 o 
  -5   7   9        1.28       -1.37      3.36 o 
  -4   7   9       41.09       34.17      4.98 o 
  -3   7   9        3.67        3.83      3.72 o 
  -2   7   9        0.85        1.20      3.77 o 
  -1   7   9        0.09        4.07      3.58 o 
   0   7   9       10.87        2.54      3.66 o 
   1   7   9       27.83       27.82      4.46 o 
   2   7   9        2.78        4.18      3.64 o 
   3   7   9       72.31       62.61      5.97 o 
   4   7   9        2.30        3.77      2.62 o 
   5   7   9        9.51        9.71      2.84 o 
  -4   8   9       26.20       28.47      3.86 o 
  -3   8   9        4.16        5.36      2.98 o 
  -2   8   9        9.05        5.93      3.50 o 
  -1   8   9       23.80       19.34      4.13 o 
   0   8   9       15.34        8.01      3.61 o 
   1   8   9       57.19       54.83      5.03 o 
   2   8   9        7.69       10.04      3.09 o 
   3   8   9       10.10       12.50      3.04 o 
 -10   0  10       30.36       21.14      4.32 o 
  -8   0  10       13.06       11.18      3.83 o 
  -6   0  10       98.69       99.99      6.19 o 
  -4   0  10       84.82       84.98      5.58 o 
  -2   0  10        7.79        9.00      2.95 o 
   0   0  10       23.90       36.95      4.29 o 
   2   0  10      499.11      512.81     13.33 o 
   4   0  10     1053.01     1051.84     19.65 o 
   6   0  10        3.29        4.02      3.86 o 
   8   0  10        5.97        8.39      3.42 o 
  10   0  10        8.37        9.82      2.82 o 
 -11   1  10       13.56       12.44      3.53 o 
 -10   1  10        0.04        2.84      3.17 o 
  -9   1  10       22.73       15.32      3.91 o 
  -8   1  10       89.91       95.57      6.54 o 
  -7   1  10       43.15       59.47      5.20 o 
  -6   1  10        1.20        0.57      3.14 o 
  -5   1  10       19.40       34.13      3.91 o 
  -4   1  10       14.72       22.21      3.64 o 
  -3   1  10      957.35      974.07     16.72 o 
  -2   1  10      281.46      285.95      9.46 o 
  -1   1  10      177.72      204.69      8.30 o 
   0   1  10       68.30       73.01      5.47 o 
   1   1  10      128.74      123.03      7.04 o 
   2   1  10       34.50       33.75      4.40 o 
   3   1  10       49.17       59.04      5.25 o 
   4   1  10        0.80        4.70      3.31 o 
   5   1  10       10.14        9.93      3.50 o 
   6   1  10       48.67       41.66      4.87 o 
   7   1  10        1.79        1.91      3.45 o 
   8   1  10        3.13        4.51      3.25 o 
   9   1  10       30.21       29.07      3.99 o 
  10   1  10        5.06        5.14      2.43 o 
 -11   2  10        0.17       -1.78      2.46 o 
 -10   2  10       40.67       52.36      4.76 o 
  -9   2  10        6.76        5.41      3.42 o 
  -8   2  10      158.28      174.97      8.33 o 
  -7   2  10      580.02      532.89     13.94 o 
  -6   2  10      131.62      126.58      7.20 o 
  -5   2  10       35.71       28.88      4.24 o 
  -4   2  10        3.54       13.95      3.42 o 
  -3   2  10       58.57       62.79      5.36 o 
  -2   2  10       31.51       35.15      4.32 o 
  -1   2  10        8.37        7.82      3.72 o 
   0   2  10      173.66      167.96      8.14 o 
   1   2  10       31.17       37.58      4.49 o 
   2   2  10       14.72       18.87      3.99 o 
   3   2  10        9.05       16.11      3.83 o 
   4   2  10       31.26       28.39      4.49 o 
   5   2  10      245.06      249.51     10.06 o 
   6   2  10       96.26      101.81      6.84 o 
   7   2  10        0.17        2.79      3.06 o 
   8   2  10        0.26        3.36      2.93 o 
   9   2  10       79.78       55.66      5.09 o 
 -11   3  10       16.64       22.43      3.23 o 
 -10   3  10       36.80       30.64      3.94 o 
  -9   3  10        2.20       -0.68      3.06 o 
  -8   3  10       10.27       13.51      3.77 o 
  -7   3  10       44.26       37.28      5.03 o 
  -6   3  10      260.20      288.59     10.53 o 
  -5   3  10       34.73       37.88      4.73 o 
  -4   3  10        4.63        1.37      3.39 o 
  -3   3  10        8.44       10.53      3.91 o 
  -2   3  10      381.32      400.40     12.79 o 
  -1   3  10      113.16      124.92      7.58 o 
   0   3  10      162.77      187.70      8.68 o 
   1   3  10      142.58      135.03      7.80 o 
   2   3  10       63.81       76.28      6.18 o 
   3   3  10        7.24       -3.36      3.36 o 
   4   3  10      162.29      169.91      8.76 o 
   5   3  10       42.41       34.47      4.92 o 
   6   3  10       21.93       22.97      4.46 o 
   7   3  10        1.52       19.28      3.53 o 
   8   3  10       15.22       17.45      3.83 o 
   9   3  10        3.10        6.95      2.87 o 
 -10   4  10       21.93       19.42      3.83 o 
  -9   4  10        0.89       -2.79      2.79 o 
  -8   4  10       71.12       71.28      5.64 o 
  -7   4  10       34.72       39.36      4.73 o 
  -6   4  10        5.25        0.14      3.20 o 
  -5   4  10      273.76      288.10     11.08 o 
  -4   4  10        4.69        5.28      3.96 o 
  -3   4  10       78.95       72.74      6.65 o 
  -2   4  10       19.74       18.87      4.05 o 
  -1   4  10      380.53      365.65     12.38 o 
   0   4  10        6.44        3.72      3.47 o 
   1   4  10       72.05       70.79      6.05 o 
   2   4  10       88.90       86.34      6.65 o 
   3   4  10       30.68       29.81      4.90 o 
   4   4  10       12.12        6.13      3.53 o 
   5   4  10      117.12      124.69      7.36 o 
   6   4  10        0.03        3.94      2.95 o 
   7   4  10        2.51        3.96      2.95 o 
   8   4  10        6.70        3.75      2.71 o 
  -9   5  10       34.59       35.20      3.86 o 
  -8   5  10       30.79       33.01      4.18 o 
  -7   5  10       17.21       14.28      3.86 o 
  -6   5  10       36.49       43.66      5.69 o 
  -5   5  10       16.01       21.39      5.06 o 
  -4   5  10        1.55       -4.10      4.10 o 
  -3   5  10       72.13       63.29      6.35 o 
  -2   5  10        1.46        1.31      3.64 o 
  -1   5  10       45.33       47.79      5.55 o 
   0   5  10       72.86       80.99      6.57 o 
   1   5  10       44.13       55.72      5.50 o 
   2   5  10       82.72       87.16      6.70 o 
   3   5  10        9.48       -1.37      3.72 o 
   4   5  10       34.04       44.56      4.98 o 
   5   5  10        0.16        5.88      3.14 o 
   6   5  10       13.84       11.76      3.36 o 
   7   5  10        9.98       17.28      3.20 o 
  -8   6  10        0.61        3.69      2.57 o 
  -7   6  10       16.45        9.11      3.28 o 
  -6   6  10       15.58       10.34      3.91 o 
  -5   6  10        1.59       -3.61      4.13 o 
  -4   6  10       11.55       10.75      3.83 o 
  -3   6  10       13.04       10.56      4.65 o 
  -2   6  10       11.90       12.77      4.13 o 
  -1   6  10       73.48       73.47      6.40 o 
   0   6  10       32.68       36.84      5.14 o 
   1   6  10      250.62      250.78     10.55 o 
   2   6  10       10.37       10.28      3.50 o 
   3   6  10       52.09       58.44      5.64 o 
   4   6  10       18.13       19.14      3.58 o 
   5   6  10       42.15       30.36      4.40 o 
   6   6  10       10.27       16.33      2.84 o 
  -6   7  10       14.99       23.57      4.02 o 
  -5   7  10        0.31       -2.95      2.95 o 
  -4   7  10       18.51       19.75      4.10 o 
  -3   7  10       15.95        8.86      3.97 o 
  -2   7  10        7.12        9.95      3.61 o 
  -1   7  10       19.79       19.06      4.07 o 
   0   7  10        7.77        7.57      3.64 o 
   1   7  10       38.98       42.75      5.12 o 
   2   7  10       40.97       30.94      4.46 o 
   3   7  10        6.52       12.41      3.25 o 
   4   7  10        2.45        0.88      2.46 o 
  -2   8  10       12.16       10.67      2.84 o 
  -1   8  10       13.16       12.80      3.17 o 
   0   8  10        1.99        7.90      2.65 o 
   1   8  10        0.06        9.05      2.57 o 
 -11   0  11        1.96       -2.21      2.84 o 
  -9   0  11        0.13        1.04      3.20 o 
  -7   0  11        5.74       12.50      3.64 o 
  -5   0  11      203.24      191.25      8.49 o 
  -3   0  11      138.22      146.39      7.50 o 
  -1   0  11       12.25       13.02      3.69 o 
   1   0  11       36.37       40.18      5.12 o 
   3   0  11      402.93      427.38     13.15 o 
   5   0  11       38.61       20.57      4.79 o 
   7   0  11        4.94        9.49      3.80 o 
   9   0  11        0.02       -1.31      2.49 o 
 -11   1  11       10.32        9.22      2.93 o 
 -10   1  11       17.71       23.16      3.80 o 
  -9   1  11       60.72       54.64      5.61 o 
  -8   1  11      239.31      228.64      9.73 o 
  -7   1  11        1.09       -0.49      3.25 o 
  -6   1  11       15.49       12.66      3.61 o 
  -5   1  11       53.04       48.97      4.79 o 
  -4   1  11      103.81      110.39      6.73 o 
  -3   1  11        0.13        6.10      3.42 o 
  -2   1  11      640.87      697.36     15.69 o 
  -1   1  11      120.57      135.52      7.56 o 
   0   1  11       98.21       93.34      6.54 o 
   1   1  11      206.30      226.51      9.62 o 
   2   1  11       82.38      106.54      6.79 o 
   3   1  11      483.81      447.31     13.27 o 
   4   1  11      520.37      517.58     14.24 o 
   5   1  11       48.93       50.42      5.42 o 
   6   1  11        0.02       -1.97      3.14 o 
   7   1  11       96.19       92.81      6.60 o 
   8   1  11       37.78       38.35      4.46 o 
   9   1  11        1.83       -2.60      2.60 o 
 -11   2  11        5.19       -1.12      2.60 o 
 -10   2  11       10.08        2.76      3.12 o 
  -9   2  11       18.76       18.05      3.99 o 
  -8   2  11       21.50       17.94      4.13 o 
  -7   2  11       39.09       56.21      5.47 o 
  -6   2  11       84.81       80.27      6.24 o 
  -5   2  11       11.54        4.07      3.66 o 
  -4   2  11      233.23      228.17      9.32 o 
  -3   2  11       57.32       66.29      5.88 o 
  -2   2  11        1.35       -3.31      3.31 o 
  -1   2  11       55.48       63.36      5.85 o 
   0   2  11        0.94        1.15      3.61 o 
   1   2  11       24.00       33.67      4.49 o 
   2   2  11       23.00       18.52      4.43 o 
   3   2  11        5.31       13.59      3.80 o 
   4   2  11       51.81       55.04      5.39 o 
   5   2  11        2.02        2.60      3.80 o 
   6   2  11        0.27       -3.17      3.17 o 
   7   2  11        5.96       10.47      3.39 o 
   8   2  11       21.99       14.52      3.50 o 
   9   2  11        0.53       -2.38      2.38 o 
 -10   3  11        7.21       12.50      3.23 o 
  -9   3  11       31.84       32.44      4.29 o 
  -8   3  11        5.03       -3.14      3.14 o 
  -7   3  11      225.02      233.18      9.92 o 
  -6   3  11       62.49       72.26      6.13 o 
  -5   3  11       95.91       91.50      6.81 o 
  -4   3  11       12.33        7.66      3.94 o 
  -3   3  11      285.79      276.72     11.49 o 
  -2   3  11      112.74      104.38      7.58 o 
  -1   3  11      109.20       95.45      7.56 o 
   0   3  11        1.65        3.28      3.77 o 
   1   3  11       12.23        5.77      4.13 o 
   2   3  11       18.76       10.01      4.10 o 
   3   3  11       47.40       51.73      5.50 o 
   4   3  11       13.41        3.72      4.10 o 
   5   3  11        0.10        3.91      3.45 o 
   6   3  11        6.82       14.60      3.53 o 
   7   3  11       64.41       68.68      5.72 o 
   8   3  11        0.27       -2.54      2.76 o 
  -9   4  11       36.94       38.71      4.40 o 
  -8   4  11        0.15        0.41      3.06 o 
  -7   4  11       18.49       13.59      4.16 o 
  -6   4  11       17.52       26.91      4.49 o 
  -5   4  11       43.25       55.86      5.99 o 
  -4   4  11      116.60      140.68      8.84 o 
  -3   4  11      187.14      180.55     10.05 o 
  -2   4  11       50.36       53.29      6.13 o 
  -1   4  11        1.34        5.44      3.86 o 
   0   4  11      276.85      265.80     10.67 o 
   1   4  11       49.03       36.06      5.58 o 
   2   4  11       69.54       66.82      6.13 o 
   3   4  11       19.30       20.65      4.18 o 
   4   4  11       40.72       49.13      5.31 o 
   5   4  11       19.32       21.25      4.27 o 
   6   4  11       37.09       49.29      4.60 o 
   7   4  11        1.71        0.74      2.43 o 
  -8   5  11       11.07        7.88      3.01 o 
  -7   5  11       25.88       27.13      4.51 o 
  -6   5  11       44.98       32.72      5.03 o 
  -5   5  11        1.56       11.70      3.77 o 
  -4   5  11       92.58       86.84      7.66 o 
  -3   5  11       11.75       27.67      4.40 o 
  -2   5  11       55.55       55.26      5.64 o 
  -1   5  11      105.45      111.10      7.45 o 
   0   5  11        4.80       12.72      4.05 o 
   1   5  11       53.41       59.23      5.83 o 
   2   5  11       46.51       46.75      4.98 o 
   3   5  11       33.78       19.42      4.79 o 
   4   5  11        0.84        0.90      2.90 o 
   5   5  11        3.12       11.92      3.14 o 
   6   5  11        0.39       -2.52      2.52 o 
  -7   6  11        0.96        6.10      2.84 o 
  -6   6  11        0.26       -3.04      3.04 o 
  -5   6  11       51.44       64.21      6.02 o 
  -4   6  11       13.92       11.70      4.05 o 
  -3   6  11        1.92        1.01      3.23 o 
  -2   6  11        3.41        2.27      3.09 o 
  -1   6  11       11.86        9.38      3.53 o 
   0   6  11       65.25       55.08      5.47 o 
   1   6  11        0.94        2.11      2.87 o 
   2   6  11       62.41       62.76      5.64 o 
   3   6  11       31.31       22.95      3.94 o 
   4   6  11        0.12       -2.54      2.54 o 
   5   6  11        0.87        1.50      2.35 o 
  -5   7  11        4.80        6.89      2.79 o 
  -4   7  11        0.51        1.39      2.73 o 
  -3   7  11        0.14        0.14      2.43 o 
  -2   7  11       17.13       18.43      3.80 o 
  -1   7  11       18.04       20.87      3.77 o 
   0   7  11       37.80       42.45      4.70 o 
   1   7  11       37.36       19.31      4.10 o 
   2   7  11       59.61       57.79      4.76 o 
   3   7  11        7.93       11.46      2.71 o 
 -10   0  12        4.42        0.52      3.09 o 
  -8   0  12       31.03       37.91      4.68 o 
  -6   0  12      291.65      263.86     10.39 o 
  -4   0  12      231.01      207.96      9.40 o 
  -2   0  12      355.47      393.01     12.82 o 
   0   0  12      243.11      258.35     10.85 o 
   2   0  12     1041.55     1051.92     21.03 o 
   4   0  12       11.31        3.23      3.83 o 
   6   0  12       11.63       15.12      4.24 o 
   8   0  12        0.28       -2.27      2.27 o 
 -10   1  12       10.87       10.67      3.25 o 
  -9   1  12        0.02        6.70      2.90 o 
  -8   1  12        4.10        8.70      3.28 o 
  -7   1  12       31.41       34.22      5.14 o 
  -6   1  12        1.39       -3.55      3.55 o 
  -5   1  12        0.16        8.12      3.69 o 
  -4   1  12       34.04       35.61      4.79 o 
  -3   1  12      133.79      145.75      8.24 o 
  -2   1  12       15.85       18.54      4.13 o 
  -1   1  12      160.93      190.90      9.48 o 
   0   1  12       61.89       70.10      6.46 o 
   1   1  12        3.62       -0.96      3.53 o 
   2   1  12        0.53        2.16      3.88 o 
   3   1  12       44.89       31.65      5.20 o 
   4   1  12       67.30       53.63      5.77 o 
   5   1  12        0.48        0.77      3.23 o 
   6   1  12       18.50       18.49      3.91 o 
   7   1  12        8.48       13.32      3.17 o 
   8   1  12       13.17       11.02      3.01 o 
 -10   2  12        7.07        7.06      2.84 o 
  -9   2  12       55.60       64.18      5.23 o 
  -8   2  12        1.58        8.07      3.12 o 
  -7   2  12        4.68        6.43      3.45 o 
  -6   2  12        0.90        4.35      3.45 o 
  -5   2  12      198.60      190.03      9.45 o 
  -4   2  12      248.38      281.24     11.16 o 
  -3   2  12      201.74      196.91      9.81 o 
  -2   2  12        0.19       -1.80      3.69 o 
  -1   2  12       60.70       79.56      6.51 o 
   0   2  12       87.65       88.45      7.01 o 
   1   2  12       20.60       25.68      4.46 o 
   2   2  12      258.42      243.95     10.20 o 
   3   2  12       58.85       60.65      5.75 o 
   4   2  12        6.22        0.00      3.36 o 
   5   2  12       36.41       26.94      4.68 o 
   6   2  12        0.19       -1.86      2.73 o 
   7   2  12        5.08        2.21      3.04 o 
   8   2  12       12.16        9.52      3.17 o 
  -9   3  12        0.05       -0.66      2.79 o 
  -8   3  12       15.01        8.56      3.80 o 
  -7   3  12        3.23        9.82      3.42 o 
  -6   3  12       15.10       25.38      4.38 o 
  -5   3  12       98.21      103.87      7.77 o 
  -4   3  12       44.95       40.70      5.77 o 
  -3   3  12       11.51        2.73      4.65 o 
  -2   3  12      297.31      315.65     12.31 o 
  -1   3  12       97.41       96.70      7.28 o 
   0   3  12       16.97       19.94      4.70 o 
   1   3  12        2.34       -3.34      3.34 o 
   2   3  12       21.90       16.03      4.68 o 
   3   3  12       22.46       18.87      4.16 o 
   4   3  12        8.84       16.95      4.16 o 
   5   3  12       25.07       22.92      4.38 o 
   6   3  12        0.39        0.22      3.09 o 
   7   3  12        8.84        6.86      3.14 o 
  -9   4  12       34.20       35.61      3.88 o 
  -8   4  12        9.52        9.41      3.34 o 
  -7   4  12        1.28        8.01      3.47 o 
  -6   4  12        2.61        1.70      3.53 o 
  -5   4  12        8.25        3.55      4.21 o 
  -4   4  12       43.89       40.29      6.07 o 
  -3   4  12      165.82      178.19      9.94 o 
  -2   4  12       21.51       15.26      4.76 o 
  -1   4  12      114.84      113.88      8.08 o 
   0   4  12        0.03        3.09      3.39 o 
   1   4  12       53.02       58.90      6.05 o 
   2   4  12        0.64        7.27      3.20 o 
   3   4  12       11.94        9.65      3.72 o 
   4   4  12        7.27        1.48      3.17 o 
   5   4  12        7.39        1.34      3.28 o 
   6   4  12        5.13       -2.54      2.54 o 
  -8   5  12        1.51       -0.25      2.52 o 
  -7   5  12        4.46        6.78      3.23 o 
  -6   5  12      105.53      103.39      7.45 o 
  -5   5  12        5.00        1.75      3.55 o 
  -4   5  12       45.54       42.32      5.50 o 
  -3   5  12       30.73       30.41      4.92 o 
  -2   5  12       31.06       34.71      4.84 o 
  -1   5  12        0.16       -3.28      3.28 o 
   0   5  12       51.75       43.88      5.14 o 
   1   5  12       79.51       52.46      5.77 o 
   2   5  12        0.65        1.56      2.93 o 
   3   5  12        5.50        2.60      3.34 o 
   4   5  12       22.64       23.44      3.77 o 
   5   5  12        0.89        2.02      2.46 o 
  -6   6  12       24.81       31.32      3.86 o 
  -5   6  12       14.49       19.33      3.77 o 
  -4   6  12       35.32       28.72      4.65 o 
  -3   6  12       43.77       53.62      5.22 o 
  -2   6  12        1.68        9.54      3.45 o 
  -1   6  12       21.76       18.54      4.16 o 
   0   6  12       68.99       57.35      5.23 o 
   1   6  12       31.81       25.90      3.99 o 
   2   6  12        1.69        6.51      2.79 o 
   3   6  12        0.59        0.93      2.54 o 
   4   6  12        0.62        0.55      2.16 o 
  -3   7  12        6.21       -0.46      2.41 o 
  -2   7  12        3.00        5.36      2.57 o 
  -1   7  12        2.28       -2.35      2.41 o 
   0   7  12       11.81       16.76      3.09 o 
  -9   0  13       14.09        3.91      3.20 o 
  -7   0  13       44.67       32.47      4.90 o 
  -5   0  13      309.44      261.98     10.97 o 
  -3   0  13      198.16      197.97      9.75 o 
  -1   0  13      146.66      145.84      9.26 o 
   1   0  13        3.40       -2.90      4.24 o 
   3   0  13      361.20      347.70     12.35 o 
   5   0  13      134.24      107.03      7.12 o 
   7   0  13       28.99       26.80      3.83 o 
  -9   1  13       37.15       31.18      4.57 o 
  -8   1  13        1.91       -1.12      3.23 o 
  -7   1  13       16.78       12.06      4.54 o 
  -6   1  13       27.63       24.51      4.59 o 
  -5   1  13        2.72       -0.93      3.88 o 
  -4   1  13       21.67       39.14      5.14 o 
  -3   1  13        9.78       18.05      4.70 o 
  -2   1  13      250.99      262.49     11.40 o 
  -1   1  13       43.44       54.16      6.15 o 
   0   1  13      105.56      102.73      7.77 o 
   1   1  13        8.67       19.74      4.35 o 
   2   1  13        4.44        5.66      3.80 o 
   3   1  13        3.13        0.96      3.86 o 
   4   1  13        0.54       -3.23      3.23 o 
   5   1  13        9.30        0.38      3.36 o 
   6   1  13        1.06        2.30      3.17 o 
   7   1  13        0.65       -1.75      2.54 o 
  -9   2  13        0.32        4.81      2.68 o 
  -8   2  13       11.19        1.72      3.36 o 
  -7   2  13       77.57       78.26      6.27 o 
  -6   2  13      314.37      310.98     11.66 o 
  -5   2  13      150.39      164.14      8.87 o 
  -4   2  13      126.81      123.66      8.08 o 
  -3   2  13      184.40      216.27     10.38 o 
  -2   2  13       10.26       11.43      4.59 o 
  -1   2  13        3.47        9.68      4.10 o 
   0   2  13        3.20       -3.50      3.50 o 
   1   2  13       53.53       65.69      6.26 o 
   2   2  13       46.09       55.64      5.80 o 
   3   2  13        3.86        3.36      3.42 o 
   4   2  13        0.41        0.49      3.12 o 
   5   2  13        7.37        3.01      3.14 o 
   6   2  13       59.25       46.95      4.57 o 
   7   2  13       24.59       17.20      3.34 o 
  -9   3  13       11.74        8.07      2.84 o 
  -8   3  13       12.09       18.21      3.50 o 
  -7   3  13        2.45        2.05      3.28 o 
  -6   3  13        8.89        2.76      3.69 o 
  -5   3  13       58.34       54.14      6.40 o 
  -4   3  13       27.40       34.38      5.42 o 
  -3   3  13       18.55       22.04      4.98 o 
  -2   3  13        0.01        0.25      3.96 o 
  -1   3  13       25.01       26.50      4.84 o 
   0   3  13       86.20      114.45      7.58 o 
   1   3  13       95.75       97.02      7.25 o 
   2   3  13        4.75        5.66      3.55 o 
   3   3  13        0.13        4.07      3.28 o 
   4   3  13        4.09       -3.50      3.50 o 
   5   3  13       15.95       18.87      3.83 o 
   6   3  13        9.11        9.11      3.04 o 
  -8   4  13        2.22       10.94      2.62 o 
  -7   4  13       18.03       24.34      4.10 o 
  -6   4  13        2.61        1.56      3.39 o 
  -5   4  13        7.60       12.88      3.94 o 
  -4   4  13      197.63      217.94     10.55 o 
  -3   4  13       10.55        5.99      4.48 o 
  -2   4  13       20.40       27.38      4.51 o 
  -1   4  13        4.44       12.03      3.86 o 
   0   4  13       54.73       42.84      5.31 o 
   1   4  13       61.38       46.98      5.64 o 
   2   4  13        8.90       18.10      3.94 o 
   3   4  13       10.62        5.11      3.28 o 
   4   4  13        1.25       -2.95      2.95 o 
   5   4  13        1.44        2.35      2.71 o 
  -6   5  13        0.77        6.78      3.55 o 
  -5   5  13       59.24       78.82      6.29 o 
  -4   5  13        1.08       10.25      3.61 o 
  -3   5  13        2.23       -1.86      3.14 o 
  -2   5  13        7.18        4.98      3.36 o 
  -1   5  13       31.06       30.03      4.43 o 
   0   5  13        0.86        2.71      2.90 o 
   1   5  13       25.75       25.63      4.18 o 
   2   5  13        9.19       10.17      3.17 o 
   3   5  13       24.28       23.47      3.69 o 
   4   5  13        3.86        3.06      2.32 o 
  -4   6  13        2.60        6.32      2.49 o 
  -3   6  13       11.39        6.02      3.25 o 
  -2   6  13        8.38        3.53      3.09 o 
  -1   6  13        2.51       -1.23      2.43 o 
   0   6  13       16.34       17.72      3.34 o 
   1   6  13       30.79       31.07      3.61 o 
   2   6  13       16.16        9.49      2.93 o 
  -8   0  14       27.77       18.19      4.08 o 
  -6   0  14        8.92       12.85      3.97 o 
  -4   0  14      185.96      195.84      9.92 o 
  -2   0  14      164.49      177.03      9.72 o 
   0   0  14        8.22        4.10      4.18 o 
   2   0  14        0.69       -2.35      3.64 o 
   4   0  14       37.81       29.30      4.35 o 
   6   0  14        6.41        2.84      2.84 o 
  -9   1  14       21.62       15.53      3.31 o 
  -8   1  14       12.48       10.69      3.25 o 
  -7   1  14      130.98      129.67      7.50 o 
  -6   1  14       17.14       14.41      4.07 o 
  -5   1  14       80.06       88.28      7.14 o 
  -4   1  14        4.11        2.82      4.07 o 
  -3   1  14        5.15       21.66      4.98 o 
  -2   1  14        2.48        2.82      4.10 o 
  -1   1  14      133.35      126.44      8.27 o 
   0   1  14       31.53       25.57      5.09 o 
   1   1  14      152.37      143.80      8.27 o 
   2   1  14       53.03       61.44      5.94 o 
   3   1  14        6.55       -3.09      3.09 o 
   4   1  14       92.53       73.02      5.91 o 
   5   1  14       66.56       56.94      5.14 o 
   6   1  14        6.35        5.50      2.60 o 
  -8   2  14        2.31       10.45      2.79 o 
  -7   2  14        0.07        0.90      2.84 o 
  -6   2  14        4.71        4.13      3.96 o 
  -5   2  14       66.18       70.62      6.32 o 
  -4   2  14       74.62       76.02      7.09 o 
  -3   2  14       65.68       69.17      6.73 o 
  -2   2  14       88.77       99.45      7.03 o 
  -1   2  14        4.48        6.37      3.45 o 
   0   2  14        1.57       18.70      4.05 o 
   1   2  14        2.60       -3.58      3.58 o 
   2   2  14        7.65       12.61      3.47 o 
   3   2  14        2.46        2.62      3.23 o 
   4   2  14       10.59        9.84      3.20 o 
   5   2  14        1.49        5.69      2.62 o 
   6   2  14        0.15        0.66      2.21 o 
  -8   3  14        8.20        4.46      2.95 o 
  -7   3  14        0.01        1.37      3.12 o 
  -6   3  14       85.23       79.94      6.60 o 
  -5   3  14       21.25       24.53      4.35 o 
  -4   3  14        6.19        9.16      4.18 o 
  -3   3  14       15.81       19.91      4.54 o 
  -2   3  14        0.26       -3.53      3.53 o 
  -1   3  14       11.50        5.69      4.24 o 
   0   3  14       66.90       68.54      6.43 o 
   1   3  14        0.08        0.77      3.36 o 
   2   3  14       15.03       16.85      3.86 o 
   3   3  14        0.74        5.82      2.98 o 
   4   3  14       35.09       30.25      4.16 o 
   5   3  14        9.12        9.19      2.82 o 
  -7   4  14        0.81       -2.95      2.95 o 
  -6   4  14       20.75       22.18      3.88 o 
  -5   4  14       11.02        4.81      4.07 o 
  -4   4  14        0.85       -3.53      3.53 o 
  -3   4  14      100.36       99.36      6.84 o 
  -2   4  14        0.54        4.10      3.23 o 
  -1   4  14       13.49        9.41      3.80 o 
   0   4  14       85.17       96.91      6.43 o 
   1   4  14       83.41       87.96      6.27 o 
   2   4  14        0.04       -2.71      2.71 o 
   3   4  14        4.85       10.23      2.79 o 
   4   4  14        0.09        5.91      2.46 o 
  -5   5  14       16.95        8.94      3.58 o 
  -4   5  14        5.83        9.13      3.23 o 
  -3   5  14        7.31        6.84      2.98 o 
  -2   5  14        0.10       -2.57      2.73 o 
  -1   5  14       34.70       30.66      4.13 o 
   0   5  14        2.54       -2.73      2.73 o 
   1   5  14       10.07        4.43      2.87 o 
   2   5  14        4.14        7.52      2.60 o 
  -7   0  15       33.55       29.79      4.79 o 
  -5   0  15        5.82       -0.82      3.80 o 
  -3   0  15       15.46       18.46      4.32 o 
  -1   0  15      220.57      226.87     10.36 o 
   1   0  15        0.07        1.09      3.66 o 
   3   0  15      168.92      148.68      7.67 o 
   5   0  15       51.42       35.13      4.02 o 
  -7   1  15       19.30       29.97      4.07 o 
  -6   1  15       95.69       98.81      6.76 o 
  -5   1  15        2.02        8.20      4.10 o 
  -4   1  15       62.46       78.14      6.79 o 
  -3   1  15       22.30       18.68      4.62 o 
  -2   1  15        8.24        5.99      3.77 o 
  -1   1  15        7.40       12.61      4.02 o 
   0   1  15       14.12       11.29      4.48 o 
   1   1  15       15.14       16.05      4.27 o 
   2   1  15        8.03        8.64      3.50 o 
   3   1  15       15.74       10.72      3.58 o 
   4   1  15        1.00        2.38      2.57 o 
   5   1  15       18.01       12.17      2.90 o 
  -7   2  15        7.42       13.89      3.34 o 
  -6   2  15        1.14        6.86      3.34 o 
  -5   2  15        2.32        4.07      3.61 o 
  -4   2  15       13.47       18.21      4.29 o 
  -3   2  15       27.64       29.21      4.51 o 
  -2   2  15       18.90        7.77      4.76 o 
  -1   2  15        5.23       10.97      3.94 o 
   0   2  15       11.45       16.57      4.07 o 
   1   2  15        1.21        1.59      3.06 o 
   2   2  15        0.30       -0.05      2.71 o 
   3   2  15       16.38       18.60      3.66 o 
   4   2  15       21.59       30.41      3.53 o 
  -6   3  15        6.25        4.92      3.34 o 
  -5   3  15       56.15       64.79      5.80 o 
  -4   3  15       85.88       92.53      6.79 o 
  -3   3  15        0.25        3.42      3.34 o 
  -2   3  15       27.35       23.88      4.51 o 
  -1   3  15      181.57      183.24      8.82 o 
   0   3  15        0.64        6.64      3.17 o 
   1   3  15       32.53       45.13      4.76 o 
   2   3  15        6.41       -0.14      2.98 o 
   3   3  15        4.68        5.25      2.71 o 
  -5   4  15       12.60       14.28      3.31 o 
  -4   4  15        0.07        1.78      2.87 o 
  -3   4  15        0.03        2.19      3.06 o 
  -2   4  15       30.36       42.04      4.62 o 
  -1   4  15        1.40        1.37      2.87 o 
   0   4  15       34.42       26.51      3.99 o 
   1   4  15        0.17       -2.13      2.62 o 
   2   4  15       22.02       30.39      3.34 o 
  -6   0  16       31.13       38.95      4.60 o 
  -4   0  16       15.52       22.34      4.27 o 
  -2   0  16       16.56       15.75      4.32 o 
   0   0  16       17.85       23.33      3.97 o 
   2   0  16        1.65       -0.05      3.06 o 
  -6   1  16        4.54        6.51      3.09 o 
  -5   1  16       13.84        4.32      3.86 o 
  -4   1  16        6.38        8.39      3.69 o 
  -3   1  16       12.74       14.11      3.86 o 
  -2   1  16        0.62        0.11      3.17 o 
  -1   1  16       18.47       25.22      4.18 o 
   0   1  16        7.94        8.34      3.53 o 
   1   1  16       12.88       10.72      3.66 o 
   2   1  16       14.87       12.17      3.39 o 
   3   1  16        0.03        5.55      2.65 o 
  -5   2  16       19.65       18.62      3.77 o 
  -4   2  16        0.02        3.86      3.42 o 
  -3   2  16       49.99       37.37      4.73 o 
  -2   2  16       13.18       16.05      3.58 o 
  -1   2  16       22.29       16.36      4.13 o 
   0   2  16        0.23       -2.76      2.76 o 
   1   2  16        0.38       -2.30      2.30 o 
   2   2  16        9.48       11.29      2.87 o 
  -4   3  16       12.84       15.59      3.45 o 
  -3   3  16       51.64       48.26      4.76 o 
  -2   3  16        0.25       -0.41      2.73 o 
  -1   3  16        7.99        4.59      2.90 o 
   0   3  16       22.99       21.25      3.36 o 
   1   3  16       10.13       15.20      2.98 o 
  -3   0  17       42.48       50.12      4.65 o 
  -1   0  17        9.80        7.25      2.98 o 
  -3   1  17        0.53        4.24      2.76 o 
  -2   1  17        2.06       11.05      2.93 o 
  -1   1  17        5.44        1.29      2.79 o 
   0   1  17       16.46       17.67      3.47 o 
                                                 
